# Supplementary material for: Long-Amplicon Single-Molecule Sequencing Reveals Novel, Trait-Associated Variants of VERNALIZATION1 Homoeologs in Hexaploid Wheat
Source: Front Plant Sci. 2022 Jul 15;13:942461. doi: 10.3389/fpls.2022.942461 (PMC9676936; doi:10.3389/fpls.2022.942461)
Supplement: Supplementary Table 1 — Barcode information and detailed information about origin, country of registration, breeder and seed quality as reported by Lichthardt et al. (2020) and Voss-Fels et al. (2019b) and phenotype data as reported by Voss-Fels et al. (2019b) and Voss-Fels et al. (2018). [file Table_1.xlsx]

## Sheet: S1
Supplementary Table S1 Barcode information and detailed information about origin, country of registration, breeder and seed quality as reported by Lichthardt et al. (2020)1 and Voss-Fels et al. (2019b)2 and phenotype data as reported by Voss-Fels et al. (2019b)2 and Voss-Fels et al. (2018)3
Genotype ID	Barcode number	Cultivar name	Year of registration	Country of registration	Breeder or representative in Germany according to the respective volume of the German Variety List (BSL)	Seed quality class	Nodal Root-Angle index (NRI)	Heading date	Grain yield [dt/ha]	Biomass [t/h]	Thousand kernel weight [g]	Spikes per m2	Sedimentation	Falling number [seconds]	crude protein [%]	Kernels per spike	Harvest index	Plant height [cm]	Green canopy duration	kernels per m2	Protein yield [kg/ha]	Nitrogen use efficiency	Radiation use efficiency RUE [g per MJ]	Radiation interception efficiency	Powdery mildew resistance	Stripe rust resistance
TG001	BC01_A	Einstein	2004	United Kingdom	Nickerson	B	235.6	152.688	86.1788	1656.37	43.8677	493.336	34.3106	345.943	12.9066	42.0868	0.516718	75.9716	680.03	20245.3	1107.54	0.883569	2.18973	0.630055	97.7346	97.4057
TG006	BC02_A	Memory	2013	Germany	Secobra Recherches	B	510.5	154.259	85.041	1731.61	40.3548	543.746	32.878	350.684	12.5712	42.2422	0.502739	78.7866	703.9	22584.4	1059.57	0.845292	2.37085	0.634338	98.9403	93.0866
TG027	BC03_A	Götz	1978	Germany	Bayrische Saatzuchtgesellschaft	B	417.9	154.473	75.0767	1751.98	40.3405	511.458	28.158	238.845	14.0713	39.2309	0.45043	84.7166	602.611	20401.2	1044.12	0.832995	2.0646	0.635391	89.1358	80.2392
TG041	BC04_A	Jenga	2007	Germany	Ackermann Saatzucht	A	1647.7	155.545	85.1203	1784.91	40.9341	601.882	36.1088	313.413	12.822	39.1196	0.502367	79.0032	718.31	23121.6	1085.81	0.866234	2.09447	0.674786	98.2261	91.9492
TG050	BC05_A	Hermann	2004	Germany	Nickerson	C	474.7	154.116	83.2803	1760.98	43.4138	479.892	37.3187	372.74	13.4254	40.8698	0.471805	85.9677	670.847	19999.7	1111.94	0.887071	1.88689	0.628802	97.5668	91.6499
TG073	BC06_A	Primus	2009	Germany	DSV	B	1156.1	155.402	87.3643	1728.81	43.6063	497.317	34.1158	332.851	12.479	42.8013	0.501959	83.501	722.998	21636.7	1083.89	0.864702	2.10851	0.649789	99.0165	76.8297
TG106	BC07_A	Bombus	2012	Germany	Secobra Recherches	C	799.7	154.759	88.2156	1697.52	46.8837	512.037	22.4328	320.007	12.8231	37.4782	0.516658	88.8955	700.542	19591.3	1125	0.897489	1.99827	0.613851	98.2121	93.3476
TG119	BC08_A	Joss	1972	Germany	Breustedt	C	540	153.402	74.6157	1671.55	41.8157	516.483	41.1645	405.247	14.085	37.8952	0.469058	95.1549	649.873	19053	1046.31	0.834736	2.07369	0.615822	88.0506	91.6469
TG135	BC09_A	Monopol	1975	Germany	Firlbeck	E	494	154.902	68.1077	1687.8	43.557	504.393	44.5748	360.393	14.2304	32.2057	0.397732	92.266	593.482	15920.8	959.596	0.765585	2.0976	0.602772	92.0584	85.6403
TG170	BC10_A	Centurk	1971	USA	Nebraska Agr. Exp. Station	NA	1301.5	148.835	59.9041	1553.62	32.0608	783.042	42.8678	244.184	14.197	28.8121	0.434669	99.7127	544.229	21852.5	848.641	0.677104	1.7517	0.545855	88.0635	82.2664
TG194	BC11_A	Cajeme 71	1971	Mexico	CIMMYT	NA	1778.2	148.473	67.6481	1489.31	46.3329	529.463	47.4267	304.348	14.5654	31.3154	0.484655	83.3455	635.834	16469.9	986.037	0.786675	1.84519	0.528451	84.4804	76.3897
TG202	BC12_A	Muskat	2010	Germany	DSV	C	639.2	151.973	85.0658	1899.99	46.4004	505.748	37.8479	195.393	12.737	42.7258	0.503027	82.1343	734.017	21702.1	1072.46	0.855596	2.06923	0.626633	98.4433	98.7749
TG003	BC13_A	Jafet	2008	Germany	Sandra Senghaas-Kirschenlohr	E	232.1	156.616	77.8817	1644.31	44.8118	562.846	42.8971	347.955	13.7633	34.0248	0.505363	78.416	636.511	18863.6	1067.19	0.851384	1.98336	0.655708	98.2411	94.8221
TG008	BC14_A	Zappa	2009	Germany	Ackermann Saatzucht	C	418.9	156.688	87.0215	1828.33	42.793	495.166	21.0224	286.143	12.727	46.8435	0.512059	79.731	716.88	23042.2	1098.74	0.876545	2.20794	0.684983	99.0611	99.0335
TG031	BC15_A	Biscay	2000	Germany	Lochow-Petkus	C	453.4	155.33	86.5813	1814.07	45.2743	554.254	34.3345	363.643	12.6057	39.0338	0.511138	77.4605	607.351	21376	1088.48	0.868361	2.10612	0.624667	97.8589	95.7227
TG038	BC16_A	Dekan	1999	Germany	Lochow-Petkus	B	355.8	153.259	83.9064	1721.71	41.2529	485.275	39.7225	394.413	12.9189	44.6349	0.509121	85.8288	698.182	21425.2	1078.63	0.86051	2.18733	0.626658	98.5782	86.4608
TG059	BC17_A	Ritmo	1993	Germany	Cebeco	B	1210.4	156.188	82.6789	1808.31	43.1401	550.769	35.3997	372.872	12.8652	38.7901	0.487379	81.5821	675.219	21408.5	1053.2	0.840231	2.15557	0.628882	96.3343	86.442
TG075	BC18_A	Genius	2010	Germany	Nordsaat Saatzucht	E	1560.6	153.33	83.2693	1725.56	43.019	541.037	41.4425	389.393	13.6557	39.3392	0.50452	88.3199	643.317	20754	1132.49	0.903462	2.08357	0.651075	98.3692	95.5285
TG108	BC19_A	Herzog	1986	Germany	Saatzucht Josef Breun	A	754.4	156.83	83.4682	1692.41	46.4418	470.351	25.9905	266.893	12.9531	38.9635	0.455754	90.3266	635.931	17595.6	1071.11	0.854514	2.00451	0.637404	96.8433	74.6241
TG123	BC20_A	Helios	NA	USA	Arizona Plant Breeders	NA	1251.8	156.545	70.6338	1631.12	35.1125	536.338	25.6916	278.559	13.4069	39.527	0.43573	87.131	467.477	21455.5	940.461	0.750325	2.0629	0.616051	91.4137	75.8138
TG143	BC21_A	Batis	1994	Germany	Strube, Dr. H.	A	1287.9	154.188	80.5341	1777.55	46.8174	527.575	39.6933	312.33	13.069	34.352	0.463092	96.1071	655.449	18028	1046.48	0.834867	2.24377	0.602139	96.9996	85.286
TG167	BC22_A	Butaro	2009	Germany	Landbauschule Dottenfelderhof e.V.	E	1335.9	155.33	65.4455	1562.45	47.418	461.298	51.5341	301.497	15.5591	31.2961	0.407662	109.405	646.767	13930.5	1009.05	0.805025	1.92079	0.628593	97.4138	92.5774
TG196	BC23_A	Ivanka	1998	Czechoslovakia	Inst. of Field and Veg. Crops, Novi Sad	NA	1384.8	147.988	71.3103	1558.99	40.8385	569.631	37.329	115.393	12.6143	33.642	0.480411	85.616	593.04	19135	901.995	0.719651	1.74359	0.580307	91.3113	61.2941
TG204	BC24_A	Rumor	2013	Germany	Strube, Dr. H.	B	1429.1	151.116	87.1519	1774.32	39.9115	578.724	33.8263	362.254	12.4893	39.7463	0.504168	84.4788	672.021	23418	1081.59	0.862871	2.31542	0.637141	97.8459	82.7393
TG005	BC25_A	Rebell	2013	Germany	RAGT	A	362.6	153.188	84.9167	1723.3	41.4296	522.399	36.3377	386.518	13.2695	41.4902	0.490431	80.3621	674.951	20932.3	1122.72	0.895671	2.17148	0.637782	98.4414	96.7186
TG010	BC26_A	Gordian	2013	Germany	Syngenta Seeds GmbH	B	1113.2	154.116	86.5963	1812.64	38.9202	517.851	38.7304	364.643	12.9454	46.4673	0.501131	82.1377	713.954	24152.9	1117.34	0.891362	2.2916	0.622192	95.6739	97.687
TG018	BC27_A	Paroli	2004	Germany	DSV	A	503.2	154.545	88.0552	1822.9	46.9259	504.629	33.733	354.101	12.976	38.3933	0.50255	83.4527	588.951	19725.1	1142.73	0.911627	2.06684	0.624532	97.5931	84.4951
TG040	BC28_A	Matrix	2010	Germany	DSV	B	445.5	155.688	84.2262	1739.75	44.154	486.271	32.5595	270.101	12.9413	39.579	0.486091	82.4121	660.858	19630.1	1086.64	0.866894	2.18112	0.667542	96.7509	73.4074
TG061	BC29_A	Intro	2011	Germany: France	RAGT	B	399.3	154.83	87.7431	1678.45	45.9498	483.609	35.866	354.559	13.0561	38.6806	0.497697	83.4605	721.822	18663.9	1135.17	0.905597	2.12797	0.624001	98.9641	95.9763
TG081	BC30_A	Apertus	2013	Germany	Strube, Dr. H.	A	506.5	156.688	85.9645	1748.97	46.7763	489.619	39.3262	329.934	13.6584	37.0572	0.463705	84.2643	665.976	18175.3	1167.02	0.930996	2.13793	0.623859	97.5941	89.9514
TG110	BC31_A	Tabor	1979	Germany	Strube, Dr. H.	A	391.7	154.973	69.1263	1601.94	40.8711	513.774	40.5356	309.67	13.8133	37.1436	0.433367	86.9993	671.885	18810.4	945.236	0.754133	2.05836	0.631996	96.5439	93.1687
TG125	BC32_A	Magnus	2000	Germany	Saatzucht Engelen Büchling e.K.	A	1221	154.545	81.1827	1706.83	40.6449	540.342	39.5465	375.552	12.7176	39.6413	0.486254	88.1866	631.163	21092.2	1023.7	0.816703	1.80323	0.644148	93.4504	82.3502
TG152	BC33_A	Basalt	1980	Germany	Hege, H.-U.	B	572.2	158.973	67.9863	1667.57	38.6269	534.029	27.2733	309.268	13.6003	34.5233	0.402105	97.0421	563.603	18840.3	912.712	0.728198	2.13082	0.630263	93.3462	81.1093
TG165	BC34_A	Kraka	1982	Germany	Petersen, A.S.	A	987.6	154.473	74.5974	1598.99	41.8528	518.224	39.0878	345.455	13.4139	37.7187	0.452144	100.875	608.304	18562.1	990.963	0.790599	2.09374	0.638924	95.6568	79.78
TG182	BC35_A	Alixan	2005	France	Limagrain GmbH	A	1293	148.545	83.7678	1661.36	44.4635	562.582	40.1379	316.955	13.1585	35.8899	0.533724	76.6677	655.919	20514.2	1093.14	0.872057	2.15753	0.581343	94.0643	76.3453
TG207	BC36_A	Kontrast	1990	Germany	Saatzucht Hadmersleben	A	442.4	149.473	78.8232	1732.59	41.3495	524.621	41.333	350.101	13.7614	39.6079	0.468348	85.4493	689.161	20616.8	1079.15	0.860923	1.99338	0.610312	97.2866	93.2381
TG007	BC37_A	Kurt	2013	Germany	Limagrain GmbH	B	416	155.188	90.2436	1789.07	41.0762	568.901	31.3794	339.788	12.6762	43.1582	0.518037	79.7166	663.025	24032	1140.82	0.910102	2.18246	0.640485	97.8903	88.8682
TG014	BC38_A	Brigand	1979	United Kingdom	Plant Breeding Int. Cambridge	NA	261.1	155.402	82.2319	1671.07	47.1627	495.051	28.1674	340.092	13.5125	39.1403	0.495419	77.1755	628.883	18860.2	1100.43	0.877903	1.91092	0.640343	94.7283	95.8212
TG020	BC39_A	Kronjuwel	1980	Germany	Bayrische Saatzuchtgesellschaft	B	474.5	156.688	74.2645	1536.16	37.4586	513.357	36.1606	331.08	13.7332	37.7723	0.449085	77.3971	699.563	19640.5	1015.09	0.809842	1.94574	0.640605	95.4292	78.4811
TG042	BC40_A	Linus	2010	Germany	RAGT	A	1520.1	155.33	87.2604	1824.23	43.7891	537.14	32.8463	320.705	12.8523	43.2987	0.517154	80.4527	652.354	22769.4	1114.42	0.889051	2.22079	0.649999	96.7603	96.9811
TG066	BC41_A	Global	2009	Germany: Austria	RAGT	B	1761.6	153.902	88.6395	1775.76	47.545	489.494	36.5241	272.726	12.3605	41.4102	0.50584	82.9716	656.872	19721.1	1091.76	0.87098	2.21931	0.645061	98.1089	92.8777
TG086	BC42_A	Landsknecht	2013	Germany	Secobra Recherches	C	1421.3	154.973	87.85	1912.24	42.4743	534.926	20.5748	253.184	11.9948	44.7485	0.492294	90.3049	651.94	24329.7	1045.21	0.833856	2.20174	0.653413	97.5476	83.2195
TG099	BC43_A	JB Asano	2008	Germany	Saatzucht Josef Breun	A	363.9	152.759	88.5392	1724.61	51.0016	469.436	39.633	332.163	13.2739	37.428	0.504654	91.1232	638.214	17342.7	1171.25	0.934357	1.90101	0.599509	97.8915	71.2218
TG127	BC44_A	Tambor	1993	Germany	Semundo	A	1371.9	154.973	72.9476	1789.4	43.2868	479.072	38.4691	359.393	13.9983	39.2005	0.438817	93.7943	628.733	18602.1	1011.99	0.807369	2.12737	0.628204	94.1532	92.0078
TG154	BC45_A	Aron	1992	Germany	Semundo	E	2615.4	153.402	76.5615	1611.55	40.3614	511.618	41.9331	399.726	14.1495	37.8203	0.454551	92.6527	648.539	18450.9	1075.64	0.858124	2.04001	0.625902	95.5207	94.0344
TG178	BC46_A	Cordiale	2003	United Kingdom	KWS UK	NA	1307.5	151.188	85.0002	1574.23	42.0077	567.39	37.5253	421.434	12.9824	37.4136	0.517726	69.1671	642.935	20740.4	1086.28	0.866588	2.02419	0.612104	98.1478	89.8647
TG189	BC47_A	Soissons	1987	Belgium: Spain: France: Ireland: Italy: Slovenia	Florimond-Desprez	NA	495	148.064	78.0551	1597.86	39.9199	644.185	37.1828	362.413	13.2856	32.2316	0.478324	79.6493	769.245	20541.9	1032.18	0.823467	2.30935	0.630447	96.8822	97.1299
TG211	BC48_A	Mex. 17 bb	NA	Mexico	CIMMYT	NA	1421.3	148.064	65.3753	1540.79	40.1186	484.505	39.9511	276.976	14.256	41.0376	0.462701	96.6236	659.688	19396.9	927.327	0.739835	1.9632	0.540088	89.3614	87.0694
TG013	BC49_A	KWS Santiago	2011	United Kingdom	KWS Lochow GmbH	C	575.7	156.33	91.6745	1804.36	41.488	496.83	31.564	231.184	12.166	48.0276	0.522658	77.216	676.138	23870.9	1105.03	0.881562	2.08405	0.64236	97.5253	91.2443
TG016	BC50_A	Durin	1986	Guinea	Plant Breeding Int. Cambridge	NA	525.9	154.902	74.6727	1599.03	42.901	478.509	26.5055	345.663	13.3258	43.579	0.486256	76.616	624.475	20350.4	987.206	0.787602	1.638	0.627633	94.4761	90.8055
TG022	BC51_A	Carenius	2006	Germany	Dieckmann	B	223.1	155.545	83.7991	1807.02	37.3963	567.005	30.2883	366.518	12.8604	45.5837	0.497636	79.8421	690.933	25819.5	1069.8	0.853465	2.13103	0.634311	98.3854	88.8582
TG049	BC52_A	Tarso	1992	Germany	Saatzucht Hadmersleben	A	441	154.402	80.9287	1634.23	38.5005	525.917	39.3512	428.823	13.8076	41.1761	0.479865	82.8199	702.458	20940.4	1116.41	0.890639	1.94317	0.601393	97.3498	88.4146
TG074	BC53_A	Skalmeje	2006	Germany	KWS Lochow GmbH	C	1364	155.259	85.9138	1772.59	39.1831	546.823	32.2012	436.518	12.6971	43.4809	0.482937	85.7793	747.649	22665.9	1083.86	0.864682	2.30111	0.668278	98.1194	77.3739
TG096	BC54_A	Tommi	2002	Germany	Nordsaat Saatzucht	A	874.2	154.902	83.2084	1812.99	42.3789	484.622	39.6133	354.122	13.592	46.3836	0.493317	88.336	718.948	21956.8	1126.04	0.898312	2.0754	0.637685	97.418	96.4962
TG101	BC55_A	Arktis	2010	Germany	DSV	E	310	154.188	80.2667	1631.78	44.4098	488.133	39.9065	339.705	13.4559	39.7612	0.485942	85.0899	597.991	18695.1	1067.87	0.851928	2.08942	0.629335	97.979	94.5823
TG129	BC56_A	Sokrates	2001	Germany	Saatzucht Engelen Büchling e.K.	A	1689.3	154.688	82.1788	1621.85	43.0553	544.415	41.2528	333.83	13.3876	36.7863	0.487853	86.8699	632.383	18854.5	1087.11	0.867269	2.06128	0.606788	96.0444	90.3882
TG153	BC57_A	Kormoran	1973	Germany	Lochow-Petkus	A	1110	155.759	71.9847	1584.16	41.697	509.075	42.3143	285.101	13.773	36.2302	0.453782	97.6493	609.948	18325.2	980.997	0.782651	1.98525	0.618151	93.4124	91.1319
TG180	BC58_A	Premio	2006	France	RAGT	B	1530	151.402	85.5827	1642.55	45.0607	556.063	42.2081	405.351	13.2322	34.6442	0.508437	77.6638	718.286	19005.7	1128.66	0.900406	2.15114	0.618229	97.655	95.688
TG191	BC59_A	Arlequin	2007	France	Limagrain GmbH	NA	1381.9	149.902	84.5722	1671.17	40.0186	576.127	32.5273	341.184	12.1085	41.0591	0.529569	78.6032	706.294	22964.7	1015.26	0.809971	2.03971	0.613366	97.2456	93.4506
TG203	BC60_A	Florida	1985	Germany	Saatzucht Schweiger	NA	1986.6	149.83	70.3635	1611.79	42.4132	483.9	44.0174	300.497	13.5536	39.4199	0.470008	88.9999	637.887	19052.9	951.794	0.759368	2.00007	0.589581	95.3297	82.7688
TG015	BC61_A	Profilus	2008	Germany	RAGT	A	496.1	153.688	83.7351	1808.92	41.4491	600.508	37.0825	302.455	13.1519	36.7578	0.480418	79.401	642.918	22035.1	1095.01	0.873567	2.18575	0.591823	95.9117	87.3018
TG017	BC62_A	KWS Pius	2010	Germany	KWS Lochow GmbH	A	259.3	153.616	85.6834	1746.63	42.6151	493.608	36.4074	374.83	13.4298	44.3149	0.497444	82.1582	671.867	21417.9	1147.99	0.915816	2.17159	0.622389	98.5089	95.1847
TG026	BC63_A	Patras	2012	Germany	DSV	A	542	153.688	85.3377	1592.88	49.8626	436.494	38.5662	356.872	13.4914	38.2315	0.506233	84.2043	676.173	16686.3	1147.3	0.915265	1.98591	0.624979	98.5597	89.764
TG051	BC64_A	Glaucus	2011	Germany	Strube, Dr. H.	A	470.9	157.33	81.0512	1835.12	47.3755	514.88	36.9395	313.122	13.2831	38.0838	0.465476	84.7605	666.449	19273.6	1072.32	0.855474	2.26328	0.641219	98.143	94.1249
TG076	BC65_A	Enorm	2002	Germany	Saatzucht Schweiger GbR	E	1428.8	153.33	79.1758	1802.93	45.4951	510.392	42.3685	387.788	13.5211	35.9984	0.454341	89.1343	655.399	18177.2	1065.07	0.849693	2.14423	0.639551	96.8408	84.8288
TG083	BC66_A	Edgar	2010	Germany	Limagrain GmbH	B	2036.8	154.402	89.0744	1900.54	44.3553	504.404	38.6297	316.288	13.1306	46.0453	0.492073	88.8182	672.003	22930.6	1163.11	0.927877	2.07356	0.633072	98.5498	97.3083
TG103	BC67_A	Orestis	1988	Germany	Strube, Dr. H.	B	1306.7	155.045	81.6057	1759.51	41.8531	517.09	41.2477	336.58	13.1248	41.1176	0.476775	87.401	676.473	21232	1061.37	0.846741	1.85623	0.647623	95.8122	98.8356
TG130	BC68_A	Carisuper	1975	Germany	Heidenreich und Eger	A	542.3	155.688	69.5584	1684.54	43.6005	578.18	29.0934	320.226	14.0311	31.8229	0.431746	94.5349	634.551	17950.6	970.61	0.774368	2.01568	0.628647	95.078	85.8006
TG155	BC69_A	KWS Milaneco	2013	Germany	KWS Lochow GmbH	E	440.9	154.759	74.1185	1867.43	47.0502	506.216	44.6741	302.705	14.1606	34.2376	0.426356	98.7905	654.302	17202.4	1038.66	0.828632	2.14876	0.633942	96.1874	90.5152
TG181	BC70_A	Isengrain	1996	France: Slovenia: Spain	Florimond-Desprez	B	1225.1	150.402	82.2171	1648.4	42.6541	547.84	33.0509	332.219	12.7808	37.365	0.502437	78.646	667.093	20363.2	1041.79	0.831127	2.13925	0.616761	98.1685	94.0891
TG197	BC71_A	Pobeda	1990	Serbia	Inst. of Field and Veg. Crops, Novi Sad	NA	1737.8	148.045	68.2083	1465.24	48.0866	505.012	48.02	210.705	14.591	30.9326	0.479191	79.8643	590.412	14918	995.381	0.794122	1.91624	0.563109	91.1437	81.7857
TG205	BC72_A	Highbury	1968	United Kingdom	Plant Breeding Int. Cambridge	A	257.3	151.834	65.4246	1540.99	33.2547	493.363	37.5865	282.309	13.5312	45.3645	0.439304	89.0305	587.266	21827.1	885.114	0.70619	1.87985	0.589683	95.1669	89.002
TG002	BC73_A	Oakley	2008	United Kingdom: Belgium	KWS UK	C	315.2	155.188	86.7283	1625.27	40.6637	497.45	27.6664	196.914	11.7471	45.6322	0.52348	71.946	670.845	22064.3	1011.46	0.806958	1.93213	0.647567	97.338	65.1976
TG019	BC74_A	Estivus	2012	Germany	Strube, Dr. H.	A	376.7	154.688	84.3901	1718.73	43.5472	530.183	39.2182	376.865	13.2505	37.4474	0.482577	81.9016	686.796	19474.9	1116	0.890303	2.26717	0.632371	98.4072	88.2023
TG028	BC75_A	Robigus	2004	United Kingdom	KWS UK	B	566.6	155.616	84.1872	1678.57	37.3937	559.287	22.0992	231.393	12.6239	45.9548	0.481243	76.7938	690.44	24534.6	1057.13	0.843366	2.08942	0.650786	97.7346	67.6023
TG057	BC76_A	Gourmet	2013	Germany	Secobra Recherches	E	1777.5	156.045	76.7666	1551.88	42.8714	480.397	38.7222	385.726	13.5082	38.0122	0.451419	82.8971	726.59	17462.6	1035.52	0.826129	2.03742	0.644768	98.0947	96.613
TG067	BC77_A	Elixer	2012	Germany	W. von Borries-Eckendorf	C	1244.2	153.973	89.2225	1746.6	41.7419	487.647	26.6496	305.059	12.76	44.387	0.49925	88.416	717.367	21384.8	1128.51	0.900284	2.23863	0.633141	96.8536	95.5828
TG085	BC78_A	SY Ferry	2012	Germany	Syngenta Seeds GmbH	B	1265.9	156.616	83.5496	1845.99	42.4674	540.668	36.3254	289.538	13.2242	41.3632	0.467808	85.3455	732.851	22109.2	1098.02	0.875968	2.24767	0.689485	98.7464	98.3807
TG111	BC79_A	Terrier	2001	Germany	Nickerson	B	1348.4	154.616	84.9637	1835.91	41.6395	508.21	41.1657	370.525	13.2312	41.7678	0.475777	86.2349	687.175	21825.3	1109.84	0.885393	2.04872	0.639347	95.8853	78.1055
TG136	BC80_A	Akratos	2004	Germany	Strube, Dr. H.	A	327.2	154.045	84.4327	1866.88	46.3124	535.047	38.8493	330.163	12.6299	38.7699	0.470828	93.5199	641.855	19828.6	1059.72	0.845432	2.2444	0.608742	97.5551	79.4184
TG166	BC81_A	Caribo	1968	Germany	Heidenreich und Eger	B	1103.9	155.688	74.1291	1634.09	44.7446	536.084	27.9835	299.122	13.4453	31.997	0.442027	104.202	631.452	16547.7	996.207	0.79478	2.04891	0.630159	95.4311	75.1724
TG190	BC82_A	BCD 1302/83	NA	Moldova	Goertzen Seed Research	NA	2329	149.688	68.6062	1397.07	43.0489	515.152	31.045	273.372	13.8917	32.9445	0.499593	78.6416	609.591	16462.6	956.659	0.763243	NA	NA	92.9543	83.8934
TG198	BC83_A	NS 66/92	NA	Serbia	Institute of Field and Vegetable Crops in Novi Sad, Serbia	NA	2045.7	150.973	70.9809	1594.28	44.2522	479.145	31.8689	238.038	14.0502	37.0307	0.467837	88.146	595.96	17719.5	993.327	0.792484	1.88384	0.59503	93.9595	87.8149
TG212	BC84_A	Lambriego INIA	1981	Chile	INIA	NA	1334.8	151.188	71.6958	1643.77	46.9901	481.287	32.022	345.518	13.4617	37.7001	0.480325	96.5771	529.774	17114.4	961.065	0.766757	1.92394	0.580243	92.3624	80.0103
TG004	BC85_A	Claire	1999	Ireland: United Kingdom	Nickerson	C	322.9	155.045	87.4812	1755.03	41.0831	531.888	23.6603	306.184	12.5269	44.876	0.51048	78.5477	605.624	23136.2	1084.09	0.864864	2.05167	0.627186	97.5207	91.6407
TG023	BC86_A	Mulan	2006	Germany	Nordsaat Saatzucht	B	451.5	152.973	86.513	1622.4	44.2209	528.783	40.1522	295.538	12.9441	37.787	0.51557	84.5793	663.37	19306.8	1116.27	0.890521	2.06452	0.630061	96.8926	97.3433
TG030	BC87_A	Solstice	2001	United Kingdom	Limagrain GmbH	NA	2306.7	154.045	83.4889	1649.85	43.0576	463.933	35.512	360.83	13.114	42.9603	0.505963	78.731	638.178	19811.8	1088.96	0.868743	2.1766	0.633715	93.7569	78.3299
TG062	BC88_A	Oxal	2010	Germany	RAGT	B	464.8	155.402	86.5044	1812.41	44.707	483.827	36.4496	310.518	13.043	44.4477	0.485598	89.3716	709.134	20758.2	1122.82	0.895751	2.17991	0.652999	96.8978	96.3876
TG069	BC89_A	Türkis	2004	Germany	SW Seeds	A	1550.7	155.402	82.5553	1873.78	41.7818	555.63	23.4494	277.788	12.7865	41.5466	0.468469	87.0755	652.006	23106	1044.98	0.833673	2.11599	0.656776	98.5143	92.1954
TG095	BC90_A	KWS Cobalt	2013	Germany	KWS Lochow GmbH	A	338.7	154.759	86.1424	1813.33	39.2059	528.621	33.9303	368.497	12.8207	45.2267	0.4966	83.9088	583.122	24242.5	1090.42	0.869913	1.95997	0.633937	97.6835	89.0946
TG118	BC91_A	Drifter	1999	Germany	Nickerson	B	2262.4	154.33	86.4628	1843.09	46.2042	530.822	38.4181	358.139	13.1243	39.3236	0.498032	88.3866	627.102	21109.8	1130.6	0.901959	2.10524	0.619042	97.7136	93.4804
TG140	BC92_A	Cappelle Desprez	NA	France: Switzerland: United Kingdom	SAS Florimond Desprez	C	1411	155.116	63.4409	1603.54	42.6121	531.746	33.3882	261.497	14.5329	33.4508	0.424145	95.3693	615.162	17245.8	917.155	0.73174	1.81133	0.601018	90.5758	91.2522
TG168	BC93_A	Konsul	1990	Germany	SW Seeds	B	1110.6	156.616	63.8964	1591.78	43.2987	476.079	33.5746	347.622	14.5965	33.9497	0.402085	105.429	635.653	15139	924.424	0.737537	1.94597	0.608011	92.1186	84.266
TG192	BC94_A	Sonalika	1971	India	Indian Agricultural Research Institute	NA	574.7	151.757	72.0929	1580.68	40.8085	614.184	35.4952	308.893	12.9484	31.3268	0.465261	84.5682	614.57	18736	922.839	0.736273	1.9986	0.597605	85.285	91.9151
TG200	BC95_A	Orcas	2010	Germany	Secobra Recherches	B	491	152.473	84.5551	1639.16	46.9285	478.871	37.7361	359.365	13.1094	39.2533	0.497865	85.0566	708.68	18381.3	1106.12	0.882427	2.23969	0.628663	97.7525	84.1717
TG216	BC96_A	Hybery	2010	France	Saaten Union Recherche	B	895.1	154.045	89.1112	1962.29	43.046	621.082	25.5878	280.08	12.1286	38.5074	0.4812	87.9421	708.231	23825.6	1073.84	0.856686	2.30744	0.647523	98.0343	95.752
TG009	BC01_B	Chevalier	2005	Austria: Czech Republic: Lithuania: Luxembourg	DSV	A	605.9	154.116	83.2489	1810.82	40.6377	584.219	39.6736	396.163	13.2994	38.1869	0.469327	84.8127	747.525	21904.8	1100.61	0.878039	1.96565	0.649477	98.2033	95.4447
TG035	BC02_B	Cubus	2002	Germany	Lochow-Petkus	A	1053.6	153.545	86.9416	1693.45	43.1793	495.874	39.8816	346.393	13.2363	42.3649	0.506021	84.3716	630.568	20603	1141.53	0.910655	2.01491	0.618468	98.872	97.9411
TG044	BC03_B	Forum	2012	Germany: Estonia: Poland: Sweden	Nordsaat Saatzucht	A	655.7	153.045	87.2317	1712.03	44.804	516.827	33.4775	315.122	13.1085	39.4932	0.495651	84.1232	671.354	19709.6	1139.56	0.909094	1.99827	0.634217	98.5666	98.7451
TG054	BC04_B	Tobak	2011	Germany	W. von Borries-Eckendorf	B	854.3	154.688	94.1014	1830.61	44.192	538.453	34.7176	362.83	12.6425	41.7214	0.509905	83.5571	666.556	21782.5	1185.91	0.946056	2.11491	0.632667	97.1991	96.2673
TG077	BC05_B	Florian	2010	Germany	Nordsaat Saatzucht	E	652	154.116	80.8439	1757.02	42.2808	484.758	42.483	384.788	13.6955	42.0361	0.483011	90.3271	664.462	20283.5	1105.98	0.882315	2.18123	0.626914	97.7982	93.1849
TG089	BC06_B	Winnetou	2002	Germany	Firlbeck	C	632	154.33	88.0068	1795.69	44.4154	519.985	21.7957	315.038	12.9996	41.8817	0.491576	88.7905	644.293	21305.1	1138.32	0.908108	2.10424	0.647136	96.8905	77.2548
TG105	BC07_B	Anthus	2005	Germany	KWS Lochow GmbH	B	1037	155.045	85.856	1706.48	42.4926	549.03	36.9056	324.788	12.7034	37.8162	0.497792	86.4943	671.899	20638.8	1085.99	0.866373	2.08419	0.622812	97.6529	96.3009
TG115	BC08_B	Xanthippe	2011	Germany	Sejet Planteforaedling I/S	C	764.8	153.33	88.0998	1835.58	39.2147	517.587	21.8586	337.184	12.6465	46.2936	0.479731	92.1105	661.41	23469.2	1103.26	0.880151	2.25632	0.658575	98.4666	97.1366
TG131	BC09_B	Rektor	1980	Germany	Firlbeck	E	1005.1	155.402	71.4186	1615.25	45.846	480.65	30.6013	303.608	13.5945	35.029	0.435732	94.0349	571.775	16165.8	960.457	0.766271	2.15039	0.585912	94.036	73.4322
TG156	BC10_B	Aszita	2005	Germany	Getreidezüchtung Peter Kunz	B	588.3	155.688	64.3845	1549.01	37.6213	514.581	51.6801	367.15	15.2973	34.0441	0.407583	103.017	587.551	17197.6	975.997	0.778661	2.11293	0.570276	95.0978	87.5244
TG172	BC11_B	Benni multifloret	NA	USA	Purdue University	NA	806.7	148.989	54.6549	1442.17	36.6652	397.106	31.7954	299.163	13.9155	42.5347	0.42508	108.214	499.346	16541.2	762.184	0.608159	1.70037	0.540096	90.525	75.3543
TG184	BC12_B	Renesansa	NA	Serbia	Inst. of Field and Veg. Crops, Novi Sad	NA	799.1	148.045	71.3259	1689.58	43.9807	487.828	47.1645	251.33	13.7929	40.1331	0.486524	82.8677	648.825	19097.3	984.107	0.785113	NA	NA	91.9623	82.7159
TG011	BC13_B	Mentor	2012	Germany	RAGT	B	909.4	152.116	88.3804	1824.69	40.5449	512.57	37.7178	379.455	12.7647	48.029	0.504281	82.6971	657.274	24297.6	1131.55	0.902706	2.41784	0.665478	98.3167	94.0853
TG037	BC14_B	Famulus	2010	Germany	DSV	E	645.3	154.259	77.5815	1736.06	43.2266	539.434	40.3524	358.288	13.7775	37.484	0.471159	83.1788	669.516	19597.7	1059.8	0.845489	2.13834	0.636028	93.726	96.865
TG046	BC15_B	Transit	1994	Germany	Saatzucht Josef Breun	A	829.7	154.402	81.6094	1656.07	42.2517	585.995	38.1254	417.816	13.3765	34.014	0.497048	84.6388	643.324	19667.3	1090.92	0.870312	2.24502	0.638066	97.046	82.4916
TG056	BC16_B	Manager	2006	Germany	Saatzucht Schweiger GbR	B	647.9	154.188	85.1447	1848.23	39.7064	567.548	36.8592	305.15	12.9195	42.5036	0.482075	82.9088	667.736	23343.5	1093.32	0.872225	2.18404	0.644012	98.2835	94.3952
TG079	BC17_B	Brillant	2005	Germany	SW Seeds	A	633.8	154.33	83.2103	1786.44	38.373	518.581	37.365	384.997	13.3818	45.0439	0.476523	86.9421	700.252	22857.1	1111.25	0.886518	2.05714	0.653694	98.5927	85.5964
TG091	BC18_B	Torrild	2005	Germany	W. von Borries-Eckendorf	A	694.6	154.259	82.9328	1822.79	42.1077	544.257	37.9542	409.705	13.3701	39.3433	0.485546	84.5271	640.207	21305.9	1106.77	0.88295	2.19171	0.637051	98.0863	99.3527
TG109	BC19_B	Sorbas	1985	Germany	Strube, Dr. H.	B	724.9	156.402	77.6967	1705.87	42.928	488.452	42.3863	382.372	14.1856	40.5931	0.455896	90.8377	634.444	19108	1093.14	0.872079	1.88621	0.636449	93.6918	82.2186
TG117	BC20_B	Pantus	1966	Germany	Streng	A	699.4	153.545	81.8322	1707.33	46.5101	524.602	40.6194	342.497	13.0105	34.3831	0.473142	94.1921	670.112	17769.7	1055.86	0.84235	2.22825	0.636482	93.5207	76.7785
TG133	BC21_B	Naturastar	2002	Germany	Saatzucht Schweiger GbR	A	972.8	155.116	71.1494	1637.4	38.2661	514.931	43.1081	371.226	14.0302	40.6321	0.45179	91.5121	614.391	19952.2	987.299	0.787677	2.12357	0.627639	94.213	82.9651
TG158	BC22_B	Carimulti	1975	Germany	Heidenreich und Eger	C	930.7	156.83	67.7263	1709.33	38.3715	609.971	30.9785	321.872	14.7092	32.4684	0.415159	100.533	608.283	19320	989.226	0.789213	2.16728	0.606824	97.8918	93.2859
TG175	BC23_B	Phoenix	1981	Australia: USA	WWAI	NA	1015.9	150.527	51.7537	1512.89	44.8896	528.44	29.5976	323.601	14.821	25.1042	0.386667	113.981	514.239	12905.3	763.732	0.609394	1.72688	0.585363	75.9609	83.126
TG187	BC24_B	Triple Dirk S	NA	Australia	INIA	NA	609.2	144.893	67.9772	1527.96	37.3261	603.643	36.8799	248.058	13.4184	37.0303	0.484138	86.7842	699.003	21020.5	912.513	0.728024	NA	NA	92.279	86.3522
TG012	BC25_B	Meister	2010	Germany	RAGT	A	791.1	154.759	87.4552	1848.87	46.8186	528.486	40.9333	342.653	13.7784	38.3682	0.494502	81.2866	693.73	20457.8	1204.74	0.961093	2.01574	0.634048	98.0718	91.7492
TG039	BC26_B	SW Topper	2002	Germany	SW Seeds	E	736.9	153.545	77.6281	1581.74	43.0171	467.387	41.2029	400.059	13.9719	39.9294	0.486652	76.8899	641.774	18511.7	1081.61	0.862882	1.95578	0.600217	97.6357	94.4579
TG048	BC27_B	Gaucho	1993	USA	USDA-ARS, Oklahoma AES	NA	612.1	153.759	90.2897	1907.3	42.2772	549.568	34.0779	320.288	12.8468	42.1803	0.489809	83.5749	684.683	23531.6	1157.67	0.92354	2.11212	0.642749	97.9738	94.3812
TG063	BC28_B	Zobel	2006	Germany	Syngenta Seeds GmbH	A	827	155.759	81.5028	1748.92	42.6373	468.693	36.9719	364.622	13.364	42.8339	0.46673	85.746	658.205	20537	1080.97	0.862371	2.27162	0.633785	98.196	93.6464
TG082	BC29_B	Ellvis	2002	Germany	Saatzucht Josef Breun	A	1056.8	156.045	82.8186	1715.51	39.3183	580.833	39.183	396.997	13.3323	40.3472	0.477748	82.3549	596.142	21832.5	1096.09	0.874433	1.99341	0.650082	96.675	95.1169
TG093	BC30_B	Schamane	2005	Germany	Saatzucht Engelen Büchling e.K.	A	951	154.259	81.4687	1786.16	45.4814	524.396	37.5279	382.58	13.4504	38.2649	0.488432	87.531	601.995	20013	1088.62	0.868478	1.94546	0.62259	95.238	81.1512
TG113	BC31_B	Altos	2000	Germany	Syngenta Seeds GmbH	E	1006.7	154.616	77.3651	1798	42.2128	535.986	43.9818	374.976	13.6336	38.7181	0.468709	84.831	653.625	20437.2	1048.57	0.836536	2.16248	0.635257	98.0101	97.01
TG121	BC32_B	Sperber	1982	Germany	Lochow-Petkus	A	924.8	153.402	78.8803	1640.9	42.255	496.983	45.0914	291.205	13.7977	38.6847	0.467163	94.1255	655.678	18639.6	1080.62	0.862099	2.07093	0.641808	95.5646	94.9808
TG137	BC33_B	Knirps	1985	Germany	Semundo	B	662.8	154.973	70.7001	1647.6	38.374	518.892	38.3616	303.163	13.742	36.1808	0.43156	95.546	613.649	19042.4	962.526	0.767921	2.04461	0.640171	94.2036	85.5056
TG147	BC34_B	Asketis	1998	Germany	Strube, Dr. H.	A	726.3	152.83	81.5243	1749.09	48.8995	583.131	39.9802	322.663	12.9818	29.9332	0.472606	94.7016	644.131	17167.2	1047.64	0.835795	2.18995	0.609525	97.4241	79.3094
TG177	BC35_B	Caphorn	2000	France	RAGT	NA	1008.8	151.188	82.5277	1577.96	42.2875	515.108	39.1566	331.372	13.1934	40.8568	0.53097	73.3938	679.787	20810.3	1079.64	0.861317	1.97071	0.620055	95.9747	94.2454
TG195	BC36_B	Avalon	1980	United Kingdom	Plant Breeding Int. Cambridge	NA	654.8	152.116	69.2315	1699.13	45.6535	489.546	41.5735	359.823	13.9381	39.9233	0.484578	82.3332	644.351	18520.6	954.662	0.76165	2.12982	0.645465	94.8308	87.2559
TG021	BC37_B	Desamo	2013	Germany	Syngenta Seeds GmbH	B	838.7	155.33	84.1372	1878.54	39.886	505.252	38.9626	409.927	13.3067	48.784	0.478291	81.6605	676.3	24090.5	1112.96	0.887884	2.22461	0.64801	97.2172	98.6156
TG043	BC38_B	TJB 990-15	NA	United Kingdom	Plant Breeding Int. Cambridge	NA	1009.9	155.188	79.6019	1713.67	44.0013	471.252	24.6021	227.601	12.751	44.7033	0.489295	80.2932	658.526	20191.7	1010.6	0.806256	1.8654	0.654807	96.0258	90.6245
TG053	BC39_B	Atomic	2012	Germany	Limagrain GmbH	A	1054.1	153.402	89.4979	1731.02	45.9014	522.537	36.8422	361.663	12.7633	38.979	0.50567	80.4532	653.278	19793.8	1136.14	0.906373	2.24696	0.624895	98.6214	94.1191
TG068	BC40_B	Fedor	2007	Germany	W. von Borries-Eckendorf	A	642.1	154.473	83.7962	1815.81	43.6117	521.506	33.3047	297.601	12.8614	42.1098	0.481015	84.4938	695.604	21551.2	1069.48	0.853209	2.14764	0.636892	99.1526	94.0388
TG084	BC41_B	Maris Huntsman	1975	Germany	Nordsaat Saatzucht	A	874.8	153.616	82.6948	1674.97	43.0525	505.727	27.0465	324.413	13.6282	39.108	0.48473	88.0977	638.117	18956.4	1120.27	0.893713	1.98508	0.612121	96.1713	85.5194
TG097	BC42_B	Saturn	1973	Germany	MPI	C	859.4	154.473	78.3457	1641.19	42.7163	481.281	25.8231	310.184	13.2173	38.9165	0.46188	87.9532	663.297	18353.9	1021.91	0.815276	1.86701	0.645684	86.9945	78.9499
TG120	BC43_B	Kranich	1969	Germany	Lochow-Petkus	A	1102.2	157.616	74.475	1678.67	41.74	460.998	38.6619	343.122	13.4414	40.0788	0.445504	91.716	653.467	18524	991.487	0.791016	2.00315	0.617501	94.924	72.7444
TG132	BC44_B	Alves	2010	Germany	SW Seeds	A	601.8	154.473	83.5872	1697.78	40.3531	527.599	34.0538	398.413	13.0635	40.3665	0.482916	91.2866	594.768	21105.3	1078.16	0.860132	2.24241	0.62102	96.8912	95.531
TG141	BC45_B	Tiger	2001	Germany	Franck	A	1027.3	152.688	79.2466	1801.12	48.5097	484.67	45.5701	310.788	13.9423	37.4573	0.475839	99.7049	596.6	18007.7	1099.48	0.877135	1.98249	0.602304	93.2117	94.2967
TG149	BC46_B	Zentos	1989	Germany	Saatzucht Hadmersleben	E	710.4	157.045	76.5883	1732.12	43.2694	531.094	44.0271	339.997	13.585	36.2911	0.444825	96.6755	620.632	18331.6	1031.63	0.823031	2.27778	0.636276	98.1405	94.3892
TG179	BC47_B	Apache	1997	Czech Republic	Nickerson	A	1062.2	150.759	85.0752	1688.49	42.6734	612.467	35.0287	336.559	12.7933	34.7111	0.512758	73.4938	711.849	21200.6	1078.83	0.860668	2.1352	0.608638	97.9364	92.2805
TG209	BC48_B	INTRO 615	NA	USA	NA	NA	1094.2	149.81	66.451	1544.72	34.3915	461.892	43.9781	358.161	13.9673	46.7669	0.443672	91.8395	661.708	21179.4	924.686	0.737731	1.80291	0.52231	93.8593	88.6459
TG025	BC49_B	Nelson	2011	Germany	Saatzucht Schweiger GbR	E	582.5	153.545	79.54	1688.75	45.1288	455.594	43.1396	406.101	13.8519	42.2077	0.468665	85.9638	718.267	18653	1093.8	0.872609	2.04173	0.636697	98.7627	96.6038
TG045	BC50_B	Colonia	2011	Germany: Belgium: Hungary	Limagrain GmbH	B	711.1	153.545	84.9248	1854.68	42.7291	514.061	32.5282	334.83	13.0367	42.1563	0.480317	87.1049	680.982	21415.3	1104.25	0.880941	2.20052	0.63775	97.8679	96.4807
TG055	BC51_B	Pionier	2013	Germany	DSV	A	1026.1	155.545	83.8891	1775.54	40.4836	517.395	38.7183	390.83	12.9182	40.3058	0.464514	86.1971	758.137	21187.6	1076.84	0.859078	2.14726	0.6571	98.506	92.2144
TG070	BC52_B	Skagen	2006	Germany	W. von Borries-Eckendorf	E	718.3	156.402	81.8677	1789.14	44.6036	488.78	39.9152	429.816	13.4147	41.4659	0.477563	89.896	690.147	20000.8	1090.85	0.870257	2.04565	0.641228	98.7719	96.1894
TG088	BC53_B	Impression	2005	Germany	Saatzucht Schweiger GbR	A	997.7	153.688	84.5897	1739.18	43.5737	575.116	42.1678	379.018	13.0503	35.4497	0.491362	85.9532	710.95	20246.9	1096.61	0.874848	1.9597	0.652622	98.1265	94.032
TG098	BC54_B	Severin	1980	Germany	Bauer, G.	E	756.8	158.473	71.3549	1725.64	43.7512	512.349	41.0029	404.427	13.7789	33.2931	0.420035	94.751	639.771	16869.9	975.665	0.778399	2.18588	0.648307	98.5138	73.8578
TG122	BC55_B	Discus	2007	Germany	Pflanzenzucht SaKa GmbH&Co.KG	A	777.6	155.902	83.2661	1715.71	41.993	527.264	39.7093	379.663	13.6041	40.6915	0.485411	89.2416	630.39	21037.7	1125.87	0.898179	2.17519	0.625722	98.905	80.2956
TG134	BC56_B	Alidos	1987	Germany	Saatzucht Hadmersleben	E	764.3	153.973	73.2919	1582.34	42.8513	521.953	44.7618	373.921	14.1091	31.9398	0.451377	86.981	615.837	17140.6	1025.13	0.817842	1.97914	0.60619	96.8811	94.8479
TG145	BC57_B	Akteur	2003	Germany	DSV	E	1090.8	156.045	76.4075	1721.85	44.7231	509.304	43.6367	384.872	14.492	37.1923	0.461965	91.1388	587.844	19347	1097.86	0.875841	1.78281	0.603648	95.8168	77.0806
TG151	BC58_B	Astron	1989	Germany	Strube, Dr. H.	A	847.4	156.045	76.8817	1714.33	43.0311	491.086	43.1751	374.413	14.187	38.0987	0.445319	91.7416	604.416	18091.5	1080.23	0.861782	2.15157	0.607078	95.4348	89.1515
TG171	BC59_B	NS 22/92	NA	Serbia	Institute of Field and Vegetable Crops in Novi Sad, Serbia	NA	1103	149.065	65.0742	1649.92	39.0513	581.786	32.4752	174.934	14.1474	33.285	0.434823	108.179	544.446	18402.8	920.101	0.73409	1.98789	0.556517	90.8655	96.3212
TG213	BC60_B	Pegassos	1994	Austria: Switzerland: Germany: Lithuania: Poland: Slovenia: Slovakia	Strube, Dr. H.	A	770	152.473	79.6108	1751.6	48.3859	565.851	37.7866	304.205	13.1322	31.5284	0.477928	92.3049	666.391	17970.9	1036.5	0.826909	2.0071	0.594801	97.342	81.7398
TG029	BC61_B	Anapolis	2013	Germany	Nordsaat Saatzucht	C	1089.5	154.116	93.0214	1795.52	44.924	517.688	36.625	265.163	13.3503	39.8647	0.502446	80.0677	684.591	20362.3	1235.97	0.985978	2.17109	0.669108	99.1144	95.888
TG047	BC62_B	Potenzial	2006	Germany	DSV	A	607.1	153.759	84.5934	1789.16	40.9165	598.071	38.5106	403.469	12.8197	36.0625	0.483962	81.0566	745.907	21469.4	1079.2	0.860963	2.12794	0.641492	98.1507	97.2026
TG060	BC63_B	Kalahari	2010	Germany: Belgium	Limagrain GmbH	B	671.8	153.116	88.7962	1708.64	41.9105	470.268	38.1834	331.997	12.7786	44.799	0.498948	84.301	670.98	21251.5	1131.52	0.902687	1.99723	0.621514	98.7114	92.899
TG078	BC64_B	Skater	2000	Germany	Limagrain GmbH	B	823.7	151.33	83.5825	1780.66	42.9809	558.682	34.836	318.83	12.7049	36.3653	0.482599	88.0232	664.692	20117.4	1055.5	0.842063	2.28446	0.640978	97.2196	71.6584
TG090	BC65_B	Toronto	1990	Germany	Strengs Erben	A	872.2	154.616	79.1415	1747.88	42.4062	568.978	40.3672	354.226	14.3082	35.3491	0.457512	86.3643	634.927	20065.6	1120.7	0.894059	1.95109	0.6277	93.6265	93.3299
TG215	BC66_B	Hyland	2009	Germany: Hungary	Nordsaat Saatzucht	B	667.1	151.759	89.6147	1851.31	41.6577	538.7	26.527	320.622	12.2618	46.1458	0.508511	87.0366	690.389	24019.2	1092.47	0.871548	2.11317	0.637255	97.8914	94.2472
TG124	BC67_B	Obelisk	1987	Netherlands: Germany	Strube, Dr. H.	B	1012.3	155.402	80.7639	1777.53	41.8033	536.479	41.3695	343.205	13.1436	40.3586	0.473749	88.946	664.414	21407.4	1052.25	0.839469	2.20005	0.63229	95.0186	98.5261
TG138	BC68_B	Bussard	1990	Germany	Lochow-Petkus	E	867.4	154.688	74.3434	1789.71	42.2456	565.275	44.8998	342.059	14.4124	35.1203	0.437862	97.5088	604.821	19645.1	1065.1	0.849717	2.05705	0.602631	96.8855	93.4539
TG146	BC69_B	Ludwig	1998	Austria: Germany: Czech Republic: Croatia: Poland: Hungary: Slovenia	Probstdorfer Saatzucht	A	671.4	153.045	80.0866	1799.37	46.6077	481.536	44.7103	300.955	13.89	38.8245	0.480968	100.996	644.137	18653.2	1101.15	0.878469	1.93087	0.586914	95.6495	93.5854
TG157	BC70_B	Kobold	1978	Germany	Firlbeck	B	1097	155.616	72.3249	1774.92	40.635	535.295	43.7762	343.059	14.5372	38.424	0.4289	101.385	600.073	19812.3	1040.89	0.830416	2.00599	0.609316	95.3449	90.9216
TG173	BC71_B	Hope	1927	USA	S.Dakota Agr. Exp. Station	NA	900.1	148.296	64.8436	1751.89	43.021	551.174	32.7546	221.288	14.6989	31.9851	0.412322	106.372	547.267	16799.8	950.571	0.758388	2.15018	0.605625	90.6222	79.849
TG199	BC72_B	Mex. 3	NA	Mexico	BAZ	NA	1077.6	148.226	67.4368	1530.24	39.8977	469.374	41.4118	264.336	13.7046	42.6176	0.462609	86.5295	766.504	18863.9	921.566	0.735244	1.91483	0.547384	86.8206	92.3533
TG032	BC73_B	Capone	2012	Germany	Limagrain GmbH	A	722.9	154.616	85.8193	1730.75	43.7757	448.065	36.6743	287.83	12.9401	45.4186	0.492773	80.5938	762.915	20039.9	1104.51	0.881148	2.00501	0.685936	97.1107	96.9926
TG034	BC74_B	Kometus	2011	Germany	Saatzucht Schweiger GbR	A	897.1	153.688	84.7378	1744.33	42.2448	500.986	42.1632	386.205	13.4143	41.7933	0.482719	84.5199	654.324	20897.4	1129.81	0.901324	2.14686	0.614376	98.4451	76.6021
TG064	BC75_B	Event	2009	Germany	Saatzucht Josef Breun	E	597.7	154.688	81.7753	1759.86	47.7368	475.221	40.7	401.393	13.2456	38.3104	0.460514	87.0493	681.145	17716.7	1075.68	0.858159	2.2169	0.657717	98.7195	92.1836
TG080	BC76_B	Inspiration	2007	Germany	Saatzucht Josef Breun	B	584.4	154.188	87.2462	1778.65	46.5851	512.634	25.4292	347.684	12.8772	38.4702	0.500032	88.0921	649.362	19657.1	1122.59	0.89556	2.1046	0.647352	97.8394	83.8782
TG220	BC77_B	SUR99820	NA	France	Saaten Union Recherche	NA	1083.7	154.33	85.2301	1726.95	46.6314	560.58	22.2722	299.309	12.3812	34.7704	0.494936	76.4082	707.552	19373.2	1051.23	0.838655	2.15796	0.624205	95.3888	97.9532
TG218	BC78_B	Hylux	2012	France	Saaten Union	B	804.4	149.188	90.1943	1765.4	42.0132	552.714	31.4445	270.406	11.9749	41.7849	0.523411	83.746	710.686	23095.8	1069.19	0.852986	2.33562	0.632549	96.2214	94.0971
TG126	BC79_B	Disponent	1975	Germany	Bayrische Saatzuchtgesellschaft	A	1087.8	154.616	77.9286	1630.36	41.9466	523.61	38.1396	288.705	14.0762	35.46	0.456252	90.2843	603.238	18298.3	1089.9	0.869499	2.07368	0.617551	92.3797	91.2574
TG142	BC80_B	Ibis	1991	Germany	Lochow-Petkus	A	1020.2	153.759	78.6364	1775.01	46.7647	504.154	42.3304	320.476	13.6051	36.3093	0.466355	99.2682	614.335	18124.6	1062.31	0.847498	1.99613	0.589771	95.7365	90.6252
TG148	BC81_B	Aristos	1997	Germany	Strube, Dr. H.	A	905.6	154.616	80.3936	1685.51	48.4229	534.115	40.8132	318.893	13.4096	32.1624	0.458843	96.016	637.641	17012	1072.46	0.855587	2.14726	0.617167	96.3771	80.0461
TG161	BC82_B	Benno	1973	Germany	Bauer, G.	E	1050.4	155.902	71.9616	1765.65	40.8732	520.121	41.7491	272.08	14.5971	38.6278	0.440527	95.816	635.341	19244	1036.56	0.826963	2.16248	0.612684	85.2486	90.0717
TG183	BC83_B	Boregar	2007	France	RAGT	A	1093.8	149.473	81.9878	1659.19	42.8445	654.753	40.1494	365.038	13.069	32.7312	0.528942	77.2416	756.276	21401.2	1063.81	0.848692	2.23866	0.618251	97.8488	95.8588
TG201	BC84_B	Nimbus	1975	Germany	Firlbeck	B	795.7	152.973	76.742	1668.76	37.1009	565.639	23.7446	305.58	13.0593	40.3578	0.467106	81.0532	659.54	23015.7	991.933	0.791372	1.96994	0.611876	97.7454	70.7317
TG033	BC85_B	Tabasco	2008	Germany	W. von Borries-Eckendorf	C	631.9	156.045	88.8379	1872.93	41.8381	487.316	22.7657	309.913	12.5244	48.4674	0.515244	79.9043	672.015	23777.3	1102.86	0.879827	2.16677	0.671542	99.4053	97.7159
TG036	BC86_B	Edward	2013	Germany	W. von Borries-Eckendorf	B	822.2	154.402	87.5551	1761.29	45.4213	512.701	35.3222	344.615	13.0568	40.6602	0.501698	85.1499	649.924	20348.2	1140.43	0.909787	2.06989	0.643334	98.5688	78.5917
TG052	BC87_B	Tuareg	2005	Germany	Nordsaat Saatzucht	A	859.8	155.402	86.2716	1926.89	40.0002	543.888	34.389	361.455	12.7645	46.154	0.487673	85.7977	648.389	24511.1	1096.55	0.874795	2.30277	0.635311	98.6044	92.8797
TG071	BC88_B	Greif	1989	Germany	Lochow-Petkus	B	1092.2	153.535	83.3191	1755.64	43.248	590.391	38.9003	357.059	13.1663	37.1924	0.504073	85.4827	645.205	21977.9	1095.34	0.873833	1.99184	0.597505	98.9919	90.3515
TG087	BC89_B	Sponsor	1994	France: Ireland	Unisigma	NA	992.1	153.33	86.1227	1776.01	40.7381	548.044	24.3731	327.934	13.0519	44.1096	0.504511	88.4399	653.345	23458.2	1117.48	0.891491	1.98457	0.631844	97.5285	84.2182
TG112	BC90_B	Magister	2005	Germany	Bauer, G.	E	760.9	155.778	77.7341	1675.84	46.0904	479.54	43.7012	354.163	14.1087	33.5599	0.441924	93.5121	701.534	15890.3	1091.05	0.870418	2.19492	0.641374	97.3748	82.1756
TG128	BC91_B	Boxer	2013	Germany	Ackermann Saatzucht	C	901.3	156.973	84.217	1963.43	45.8283	528.992	21.1847	316.33	12.5934	40.8389	0.472151	95.461	654.022	21978.9	1056.84	0.843133	2.12222	0.665154	96.0977	85.8738
TG144	BC92_B	Topfit	1972	Germany	Strube, Dr. H.	B	636.9	155.973	70.3906	1624.67	44.0921	499.687	31.0726	305.83	13.638	36.297	0.447977	94.8793	577.744	17730.4	953.108	0.760411	1.69241	0.611784	93.6719	87.2246
TG150	BC93_B	Diplomat	1966	Germany	Firlbeck	A	855.3	154.83	70.7163	1685.04	44.7829	528.176	34.9173	364.747	13.8131	33.8454	0.43008	92.496	614.913	17278.5	968.264	0.772497	2.01718	0.617305	90.8329	85.1831
TG163	BC94_B	Aquila	1979	United Kingdom: Italy	Nickerson	C	821	155.473	72.8096	1740.13	40.9699	532.519	28.4883	308.226	13.2993	38.9939	0.442104	93.8638	579.22	19850.5	958.341	0.764584	2.26575	0.623149	95.7326	70.6682
TG186	BC95_B	KWS Ferrum	2012	Germany	KWS Lochow GmbH	B	658.9	150.83	85.5922	1510.61	40.5283	576.79	31.5751	322.601	12.3706	37.8783	0.521663	74.4643	715.656	20341.4	1046.56	0.834935	2.20805	0.602784	97.4273	86.8321
TG208	BC96_B	WW 4180 (Kongo)	2012	Germany	Saatzucht Josef Breun	NA	1000.9	150.259	82.0054	1615.38	47.9648	463.284	39.8653	350.351	13.1411	39.0781	0.498156	89.5121	682.758	17195.7	1072.88	0.855924	2.24223	0.581649	98.8031	87.1444
1 Lichthardt, C., Chen, T-W., Stahl., A and Stützel., H. (2020). Co-Evolution of Sink and Source in the Recent Breeding History of Winter Wheat in Germany. Front. Plant Sci. 10,1771. doi: 10.3389/fpls.2019.0177
2 Voss-Fels, K. P., Stahl, A., Wittkop, B., Lichthardt, C., Nagler, S., Rose, T., et al. (2019b). Breeding improves wheat productivity under contrasting agrochemical input levels. Nature Plants. 5, 706-714. doi: 10.1038/s41477-019-0445-5
3 Voss-Fels, K.P., Robinson, H., Mudge, S.R., Richard, C., Newman, S., Wittkop, B., et al. (2018) VERNALIZATION1 modulates root system architecture in wheat and barley. Mol. Plant. 11, 226-229. doi: 10.1016/j.molp.2017.10.005

## Sheet: S2
Supplementary Table S2 Primer sequences
Primer Name	Primer sequence	Annealing temperature	Expected product size (bp)	Comment
VRN1F	tttctgttggtgctgatattgcAAGGAAAGCAGCCTCCTACTGTG	64°C	5 to 14 kbp	To amplify the full-lenght of three homoeologous VRN1 loci on chromosome 5A, 5B, 5D.The underline lower-case letters represent the universal sequences.
VRN1R	acttgcctgtcgctctatcttcACTGCAGCTTGCTACTTTACTCTGA
VRN5A_promoterF	AAATACACTGCGCCCACTCGAT	65°C	1506 bp A	To sequence VRN-A1promoter
VRN5A_promoterR	CGTAAATAACCCCAGCCCGATAG
VRN5A_exon4F	TGGAGATGAAACCCAAAAGC	61°C	831 bp A	To sequence the flanking region of SNP45 in exon 4 of VRN-A1
VRN5A_exon4R	TTGACCAGTTCGAATACCGAATA			The PCR products were used as DNA template for VRN5A-SNP45 KASP reaction
VRN5A_4138F	GCGCATTAAAGACATATACATGCA	60.5°C	396 bp A	To sequence the flanking region of SNP18 in VRN-A1 intron 1
VRN5A_4138R	TTCATTGTTGTAAAATCTCCTTCTTTG
VRN5A_4757F	CGGTCATGGAGAACATAGTCG	60°C	387bp A	To sequence the flanking region of SNP22 in VRN-A1 intron 1
VRN5A_4757R	AGAGCGTTCAGATCACTCAAGTAG
VRN5A_InsF	AAGCGAGACGGCCCAAAACG	65°C	1639bp A	To detect the insertion SV of 231 bp (Vrn-A1a) in VRN-A1 promoter and sequence the promoter
VRN5A_InsR	GCAGACAATAATTCCATGCATTAGCTG
VRN5B_8615F	ACGCGCCCTTTGACTAAGA	62°C	726 bp B	To sequence the flanking region of SNP at 8615bp locus in VRN-B1 intron 1
VRN5B_8615R	AAATCTGCTGCTCCATTTGC
VRN5B_promoterF	CACAGTACCCCTGCTACCAGTGC	64.5°C	973 bp B	To sequence VRN-B1 promoter
VRN5B_promoterR	GGCCAACCCTACACCCCAAG
VRN5B_DupF	CTGCTCTCTCGCTTCAATCCTATG	62.5°C	1975 bp B	To detect the duplication SV of 838 bp (Vrn-B1f) in VRN-B1 intron 1
VRN5B_DupR	CAAATCGGAAGCTTTTCTGTAATACATC
VRN5B_DelF	CCAAGTGGAACGGTTAGGACA	65°C	7785 bp B	To detect the deletion SVs of 6851 bp (Vrn-B1a) and 37 bp (Vrn-B1b) in VRN-B1 intron 1
VRN5B_DelR	ACGACCACTGCCACCACCTA
VRN5D_promoterF	CCCACGACGAGACGCTTGAG	65°C	1731bp D	To sequence VRN-D1 promoter
VRN5D_promoterR	CGGATTTGATGAGGCAGACAACC
VRN5D_DelF	CTCAAAATAGTTTGTGTCTGATTTTG	57.5°C	262 bp D	To detect the deletion SV of 17 bp (Vrn-D1r) in VRN-D1 intron 1
VRN5D_DelR	GTTCAGTAGGAGGTGACATTCG
VRN5D_InsF	CGTCGTATGATGATGCAACAATG	62°C	244 bp D	To detect the insertion SV of 163bp (Vrn-D1x) in VRN-D1 intron 1
VRN5D_InsR	CATTAATGGTCAGGTGTCGGTCA
A PCR product length was calculated based on VRN-A1 of Weebill reference (intact allele)
BPCR product length was calculated based on VRN-B1 of Claire reference (intact allele)
DPCR product length was calculated based on VRN-D1 of Claire reference (intact allele)

## Sheet: S3
Supplementary Table S3 KASP primer sequences for VRN1
KASP assay name	SNP	SNP location	Primer sequence with FAM and HEX tail sequence at 5` end		Genotype/Haplotype-specificity of HEX and FAM primers	Note
VRN5A-SNP45K	[T/C]	SNP45 at 11109 bp in VRN-A1 exon 4*	common primer	GGGACTGAATTTCTACATCCTGCAT		PCR products resulted from amplification of exon4 region with two pimer pair (VRN5A_exon4F and VRN5A_exon4R) were used as DNA template for KASP PCR reaction (PCR products were diluted 5:20 with water). The KASP amplification was performed in the same thermal cycling conditions with 26 PCR cycles
			allele-specific primer with FAM-tail	gaaggtgaccaagttcatgctCAACTCCTTGAGATTCAAAGATTCAAA	Two heterozygous clusters based on T/C ratio (GT4, GT5) , (GT4, GT6)	KASP marker reveals heterozygous calls T/C due to CNV
			allele-specific primer with HEX-tail	gaaggtcggagtcaacggattCAACTCCTTGAGATTCAAAGATTCAAG	homozygous cluster (GT1,GT2,GT3)
VRN5A-SNP18K	[A/G]	SNP18 at 4138 bp in VRN-A1 intron 1*	common primer	CAGGAATGTCGCCTCCCACG
			allele-specific primer with FAM-tail	gaaggtgaccaagttcatgctGGTTTGACACACTGTGCGGATTATTT	heterozygous cluster (GT6)	KASP marker reveals heterozygous calls A/G due to CNV
			allele-specific primer with HEX-tail	gaaggtcggagtcaacggattGGTTTGACACACTGTGCGGATTATTC	homozygous cluster (GT1,GT2,GT3,GT4,GT5)
VRN5A-SNP35K	[A/C]	SNP35 at 7625 bp in VRN-A1 intron 1*	common primer	GAGAGCAGGATCCGACTAT
			allele-specific primer with FAM-tail	gaaggtgaccaagttcatgctGGATTAGCAGGGTAGATGTCT	homozygous cluster (GT3,GT4,GT5,GT6)
			allele-specific primer with HEX-tail	gaaggtcggagtcaacggattGATTAGCAGGGTAGATGTCG	homozygous cluster (GT1 and GT2)
VRN5A-SNP51K	[T/C]	SNP51 at 11735 bp in VRN-A1 exon 7*	common primer	GTTTGAGGCTGAGTTTGATCTTGC
			allele-specific primer with FAM-tail	gaaggtgaccaagttcatgctGAGAAGCAGAAGGCCCATGT	homozygous cluster (GT3,GT4,GT5,GT6)
			allele-specific primer with HEX-tail	gaaggtcggagtcaacggattAGAAGCAGAAGGCCCATGC	homozygous cluster (GT1 and GT2)
VRN5A-SNP5K	[A/T]	SNP5 at 1890 bp in VRN-A1 intron 1*	common primer	CTAAGCAGTAGCGATCCTTTCGAC
			allele-specific primer with FAM-tail	gaaggtgaccaagttcatgctGCCTCCACGGTTTGAAAGTAAGAA	homozygous cluster (GT1,GT3,GT4,GT5,GT6)
			allele-specific primer with HEX-tail	gaaggtcggagtcaacggattGCCTCCACGGTTTGAAAGTAAGAT	homozygous cluster (GT2)
VRN5A-SNP22K	[A/G]	SNP22 at 4757 bp in VRN-A1 intron 1*	common primer	CTGTACCACKTTTATCTTACAAACG
			allele-specific primer with FAM-tail	gaaggtgaccaagttcatgctGGCTCTCCACCACAATACCCTT	heterozygous cluster (GT5)	KASP marker reveals heterozygous calls A/G due to CNV
			allele-specific primer with HEX-tail	gaaggtcggagtcaacggattGGCTCTCCACCACAATACCCTC	homozygous cluster (GT1,GT2, GT3,GT4,GT6)
VRN5B-9387K	[A/C]	SNP at 9387 bp on VRN-B1 intron 1ф	common primer	AAAAAGGAACTAGATAAAGACCCGTT
			allele-specific primer with FAM-tail	gaaggtgaccaagttcatgctGTCCATGCCAAACCACTATGTTA	homozygous cluster (Hap1,Hap3,Hap4,Hap5)
			allele-specific primer with HEX-tail	gaaggtcggagtcaacggattTCCATGCCAAACCACTATGTTC	heterozygous cluster (Hap2)	KASP marker reveals heterozygous calls A/C due to single nucleotide difference between two nearly identical duplicated sequence segments of 838bp in VRN1-5B
VRN5B-10971K	[A/G]	SNP at 10971 bp on VRN-B1 intron 2ф	common primer	ACTAGACTAGCGTGCTGATTCCTACAC
			allele-specific primer with FAM-tail	gaaggtgaccaagttcatgctGTCTAGCCATGCATTGCAGTTT	homozygous cluster (Hap2, Hap3)
			allele-specific primer with HEX-tail	gaaggtcggagtcaacggattGTCTAGCCATGCATTGCAGTTC	homozygous cluster (Hap1,Hap4,Hap5)
*Position of SNPs based on the VRN1-5A of Weebill reference sequence (counting from the 3՛ end of the forward primer VRN1F)
фPosition of SNPs based on the VRN1-5B of Claire reference sequence (counting from the 3՛ end of the forward primer VRN1F)

## Sheet: S4
Supplementary Table S4 Characteristics of data generated by multiplex ONT sequencing for three VRN1 homoeologous loci from 192 wheat cultivars
Cultivar name	Barcode number	Total filterning reads		Mapped reads			VRN-A1		VRN-B1		VRN-D1
		Number of reads	Total bases	Number of reads mapped on VRN1locations	% Percentage of reads mapped on VRN1locations	% Percentage of reads mapped on only one of the three homoeologous VRN1	Number of reads	X coverage	Number of reads	X coverage	Number of reads	X coverage
Einstein	BC01_A	1303	9066325	1253	96.1627	54.9082	322	200.568	152	98.9103	214	145.479
Memory	BC02_A	2391	15480294	2204	92.179	43.4211	72	34.263	389	214.634	496	345.17
Götz	BC03_A	1720	11813050	1606	93.3721	45.2055	80	44.365	187	108.841	459	330.526
Jenga	BC04_A	1099	7386264	1016	92.4477	42.6181	38	17.1913	79	39.5332	316	226.653
Hermann	BC05_A	2005	14399653	1914	95.4613	66.4577	826	554.398	155	84.7829	291	204.243
Primus	BC06_A	2267	13927050	2160	95.2801	57.1296	753	445.116	159	79.2881	322	197.525
Bombus	BC07_A	2399	16157997	2214	92.2885	45.6188	155	83.0679	279	157.426	576	410.178
Joss	BC08_A	1308	6833546	1061	81.1162	40.0566	57	24.28	79	31.0449	289	169.246
Monopol	BC09_A	1567	10862215	1463	93.3631	47.9152	126	65.7268	244	150.247	331	238.289
Centurk	BC10_A	2304	15803458	2240	97.2222	62.1875	898	574.3	173	90.3021	322	223.505
Cajeme 71	BC11_A	2224	16166940	2157	96.9874	64.395	974	661.94	64	30.8344	351	242.449
Muskat	BC12_A	2048	12614453	1780	86.9141	59.4382	723	426.752	81	39.9392	254	159.236
Jafet	BC13_A	4621	32427186	4389	94.9794	49.9203	471	271.168	846	543.108	874	623.394
Zappa	BC14_A	2524	14263450	2423	95.9984	52.662	766	415.512	238	116.453	272	151.626
Biscay	BC15_A	1976	12286253	1703	86.1842	43.1591	101	49.712	187	106.361	447	303.626
Dekan	BC16_A	2045	14694694	1955	95.599	68.2353	953	630.14	84	43.5636	297	209.737
Ritmo	BC17_A	1526	10087019	1452	95.1507	58.5399	547	357.772	109	53.8528	194	123.558
Genius	BC18_A	2268	14386580	2170	95.679	60.0461	811	490.033	163	84.009	329	198.418
Herzog	BC19_A	2189	14822949	2014	92.0055	45.3327	139	67.8446	278	160.285	496	346.693
Helios	BC20_A	2011	12762473	1940	96.4694	59.2784	736	453.694	140	70.3994	274	165.637
Batis	BC21_A	1050	6541956	984	93.7143	51.1179	202	110.929	90	49.3662	211	138.72
Butaro	BC22_A	3670	25231283	3465	94.4142	67.0418	1729	1124.87	110	53.1667	484	316.394
Ivanka	BC23_A	1907	13615098	1834	96.172	66.5213	898	615.602	98	49.4159	224	151.56
Rumor	BC24_A	1371	9570324	1309	95.4778	59.8167	426	272.412	70	36.5503	287	197.947
Rebell	BC25_A	2026	13578138	1947	96.1007	40.7807	65	34.0615	358	219.021	371	269.867
Gordian	BC26_A	2305	15065399	2164	93.8829	43.0684	142	71.5744	288	167.594	502	344.651
Paroli	BC27_A	2430	14292608	2270	93.4156	46.3436	378	205.307	333	180.169	341	217.232
Matrix	BC28_A	2327	13770707	2128	91.4482	60.7143	923	521.478	84	36.1571	285	159.53
Intro	BC29_A	1835	13289676	1765	96.1853	45.8924	140	81.2246	151	90.7866	519	379.446
Apertus	BC30_A	2612	15028555	2483	95.0613	59.5248	1029	570.446	169	86.2194	280	157.674
Tabor	BC31_A	2584	15805155	2465	95.3947	59.0669	964	573.015	163	73.2189	329	201.18
Magnus	BC32_A	1413	8773912	1356	95.966	57.2271	498	306	83	42.6695	195	112.577
Basalt	BC33_A	1601	11537093	1466	91.5678	50.955	121	68.3919	136	71.5844	490	357.151
Kraka	BC34_A	6618	43281003	6074	91.78	66.1837	2970	1789.88	8	3.96624	1042	665.909
Alixan	BC35_A	1397	9155504	1350	96.6356	57.9259	521	324.866	81	42.4922	180	116.41
Kontrast	BC36_A	1286	9303632	1209	94.0124	46.8156	56	31.5255	180	115.638	330	234.611
Kurt	BC37_A	1555	10835014	1481	95.2412	44.632	72	40.2308	169	99.8002	420	299.747
Brigand	BC38_A	1212	8556205	1185	97.7723	59.5781	369	234.576	152	94.4082	185	126.613
Kronjuwel	BC39_A	1482	8925740	1419	95.749	38.4073	49	20.2462	189	103.095	307	205.52
Linus	BC40_A	2105	13677043	1946	92.4466	45.1182	192	90.4131	159	77.9963	527	366.349
Global	BC41_A	1473	9405970	1360	92.3286	59.5588	531	318.559	63	38.001	216	143.967
Landsknecht	BC42_A	2468	17424742	2153	87.2366	47.7938	102	59.3826	300	174.312	627	468.175
JB Asano	BC43_A	3174	20555242	2962	93.3207	43.3828	202	93.3974	269	147.715	814	551.423
Tambor	BC44_A	1465	9257976	1412	96.3823	60.7649	589	336.536	44	17.4679	225	144.414
Aron	BC45_A	1711	11770895	1636	95.6166	43.2152	93	44.3075	114	62.14	500	370.392
Cordiale	BC46_A	1788	12218028	1695	94.7987	62.6549	664	423.028	136	79.1487	262	184.711
Soissons	BC47_A	1327	9239485	1294	97.5132	59.9691	446	281.123	115	67.2369	215	153.439
Mex. 17 bb	BC48_A	970	6657438	910	93.8144	52.3077	174	107.873	96	58.0394	206	143.509
KWS Santiago	BC49_A	1925	12997571	1771	92	43.3653	46	21.6194	370	226.366	352	244.753
Durin	BC50_A	2115	12126132	1991	94.1371	50.4771	585	331.199	205	99.0269	215	125.277
Carenius	BC51_A	2735	18402071	2512	91.8464	41.0828	59	33.4823	506	319.269	467	340.146
Tarso	BC52_A	2540	14367145	2314	91.1024	49.9136	611	326.083	281	144.786	263	152.154
Skalmeje	BC53_A	2224	13388523	2006	90.1978	56.2313	764	444.096	135	67.2024	229	143.552
Tommi	BC54_A	4709	31882768	4524	96.0714	65.6941	2186	1354.8	1	0.23962	785	505.05
Arktis	BC55_A	2565	18093692	2445	95.3216	42.2904	100	46.2426	197	120.669	737	541.961
Sokrates	BC56_A	1625	11187271	1517	93.3538	42.9796	72	34.76	200	122.759	380	268.668
Kormoran	BC57_A	1065	7036346	1014	95.2113	58.4813	403	251.147	56	31.6703	134	91.045
Premio	BC58_A	1781	11693548	1661	93.2622	65.6231	851	531.775	44	22.4753	195	125.574
Arlequin	BC59_A	1397	8417031	1318	94.345	52.2762	345	190.431	151	74.7636	193	124.68
Florida	BC60_A	768	5512474	751	97.7865	46.6045	50	29.0931	74	43.9988	226	167.972
Profilus	BC61_A	2015	13347687	1842	91.4144	43.4853	46	21.9926	372	228.705	383	259.243
KWS Pius	BC62_A	2329	14962321	2128	91.3697	61.0902	900	573.965	82	40.0222	318	198.367
Patras	BC63_A	2315	14155318	2196	94.8596	54.8725	699	407.808	217	110.549	289	178.551
Glaucus	BC64_A	1534	10881508	1485	96.8057	64.7811	707	477.965	59	31.9282	196	128.289
Enorm	BC65_A	2288	15419783	2123	92.7885	61.4225	863	551.02	111	61.2043	330	223.844
Edgar	BC66_A	2484	15589318	2297	92.4718	59.4253	927	571.031	113	59.496	325	206.224
Orestis	BC67_A	2545	17582220	2464	96.8173	65.8685	1162	746.66	94	45.4798	367	256.749
Carisuper	BC68_A	6632	33234367	5035	75.9198	52.1946	1712	890.923	300	121.132	616	311.72
KWS Milaneco	BC69_A	1710	10945631	1637	95.731	60.5376	701	412.704	89	47.1468	201	131.723
Isengrain	BC70_A	2325	15337460	2080	89.4624	64.4712	871	550.433	133	60.9568	337	218.811
Pobeda	BC71_A	1656	11258129	1607	97.0411	66.5837	759	491.316	94	44.3357	217	131.487
Highbury	BC72_A	11217	63028629	11189	99.7504	40.4862	87	41.1807	4442	4023.43	1	0.170951
Oakley	BC73_A	2274	15414147	2118	93.1398	64.7781	910	575.391	119	64.7802	343	229.238
Estivus	BC74_A	2908	17674723	2402	82.5997	44.4213	169	83.341	234	128.078	664	439.986
Robigus	BC75_A	1845	12400616	1765	95.664	51.5014	309	184.94	234	135.654	366	263.681
Gourmet	BC76_A	1816	11758459	1684	92.7313	43.3492	57	28.0358	286	168.397	387	267.286
Elixer	BC77_A	6640	43615246	6284	94.6386	56.5404	1880	1123.73	818	479.877	855	577.461
SY Ferry	BC78_A	1896	13602188	1838	96.9409	50.7617	297	176.21	88	52.464	548	393.389
Terrier	BC79_A	2239	15734269	2182	97.4542	63.0614	905	593.151	128	68.4814	343	231.191
Akratos	BC80_A	2589	16398263	2407	92.9703	61.7366	1029	624.426	109	56.7252	348	209.592
Caribo	BC81_A	1307	9036377	1236	94.5677	43.6893	46	21.7576	136	77.8348	358	250.027
BCD 1302/83	BC82_A	2296	15626542	2223	96.8206	67.3864	1105	699.549	113	57.9026	280	187.035
NS 66/92	BC83_A	1873	12508711	1766	94.2872	67.6104	891	564.551	86	39.3275	217	141.83
Lambriego Inia	BC84_A	1484	11323717	1398	94.2049	78.6838	952	681.3	145	89.2508	3	1.6405
Claire	BC85_A	1614	10852823	1482	91.8216	53.1039	331	198.618	111	63.7237	345	241.838
Mulan	BC86_A	2390	16157713	2047	85.6485	46.7513	151	78.8322	198	113.925	608	442.24
Solstice	BC87_A	1228	8241790	1202	97.8827	53.1614	263	149.71	210	124.788	166	113.87
Oxal	BC88_A	1993	13762505	1894	95.0326	46.6209	45	24.0986	388	230.584	450	305.854
Türkis	BC89_A	1457	10245865	1393	95.6074	45.4415	49	22.9963	180	103.163	404	294.111
KWS Cobalt	BC90_A	1673	12646696	1573	94.0227	75.4609	988	690.647	33	17.527	166	118.699
Drifter	BC91_A	1724	12889308	1655	95.9977	49.0634	70	35.5181	282	184.658	460	346.523
Cappelle Desprez	BC92_A	11046	61931438	11014	99.7103	40.3305	206	101.66	4126	3715.47	110	55.5557
Konsul	BC93_A	1298	9314624	1215	93.6055	44.4444	45	20.4485	154	97.6737	341	246.321
Sonalika	BC94_A	2200	15539368	2011	91.4091	66.2357	889	573.072	25	10.7377	418	295.804
Orcas	BC95_A	2093	14396061	1735	82.8954	50.317	112	64.9271	175	101.38	586	427.615
Hybery	BC96_A	927	6144828	857	92.4488	62.5438	373	231.128	1	0.557186	162	106.608
Chevalier	BC01_B	2520	13069713	2339	92.8175	46.1736	621	322.667	203	94.2097	256	136.557
Cubus	BC02_B	4532	20855296	4068	89.7617	29.2035	149	66.845	405	187.244	634	310.07
Forum	BC03_B	2778	13869151	2174	78.2577	35.2346	159	81.5203	180	82.1289	427	236.919
Tobak	BC04_B	5352	24112669	5058	94.5067	30.0514	284	128.931	581	272.438	655	309.867
Florian	BC05_B	4792	22540074	4491	93.7187	42.7076	1068	491.402	403	180.86	447	212.498
Winnetou	BC06_B	5510	31244126	5190	94.1924	52.736	1773	967.602	237	110.733	727	398.101
Anthus	BC07_B	4130	21962736	3624	87.7482	36.4514	190	95.3267	406	199.085	725	405.195
Xanthippe	BC08_B	7465	36676315	6673	89.3905	43.0241	1484	730.799	561	254.59	826	424.26
Rektor	BC09_B	4010	19095385	3689	91.995	36.5682	408	187.13	451	213.24	490	246.293
Aszita	BC10_B	4576	21826067	4126	90.1661	48.9336	1327	606.951	201	83.7021	491	240.361
Benni multifloret	BC11_B	5815	28955537	4899	84.2476	30.9247	295	146.316	485	232.41	735	390.307
Renesansa	BC12_B	4527	25140615	3665	80.9587	61.337	1768	967.573	443	229.599	37	17.4653
Mentor	BC13_B	2612	12368770	2438	93.3384	34.2904	221	106.975	274	121.803	341	168.872
Famulus	BC14_B	3092	14641556	2704	87.4515	32.2115	148	68.9826	308	145.69	415	211.989
Transit	BC15_B	2836	13752347	2163	76.2694	36.1997	164	70.2397	203	94.913	416	219.257
Manager	BC16_B	3281	15824195	2819	85.9189	33.0614	140	67.3978	324	158.584	468	229.213
Brillant	BC17_B	3745	17531724	3458	92.3364	45.7201	857	381.837	408	179.319	316	152.063
Torrild	BC18_B	3451	19103823	2714	78.6439	39.72	238	121.87	212	103.697	628	380.288
Sorbas	BC19_B	4186	20347642	3329	79.527	35.0856	229	105.112	363	167.776	576	298.291
Pantus	BC20_B	7697	36326623	6330	82.2398	36.7615	687	329.615	643	288.046	997	502.023
NaturaStar	BC21_B	3389	15015111	2912	85.9251	31.1813	171	79.8918	284	109.645	453	227.871
Carimulti	BC22_B	4738	23524024	3842	81.0891	36.101	285	138.938	400	182.704	702	366.779
Phoenix	BC23_B	6360	29372150	5224	82.1384	32.5804	247	122.472	381	148.843	1074	548.22
Triple Dirk S	BC24_B	2919	18167752	2543	87.1189	67.8726	1423	855.013	293	140.589	10	4.87673
Meister	BC25_B	2073	12452151	1989	95.9479	36.8527	134	68.1373	190	108.936	409	270.656
SW Topper	BC26_B	2825	13853357	2529	89.5221	33.8474	142	71.1866	319	150.17	395	199.336
Gaucho	BC27_B	3411	15666816	3035	88.9768	49.3245	1011	424.398	157	68.963	329	151.417
Zobel	BC28_B	4337	19754116	4126	95.1349	47.9157	1303	547.453	315	136.118	359	175.707
Ellvis	BC29_B	4297	20574952	3961	92.1806	30.0682	179	86.2489	443	212.222	569	299.285
Schamane	BC30_B	6193	28152295	5487	88.6	33.2787	472	206.79	398	169.932	956	473.432
Altos	BC31_B	3715	20873157	2965	79.8116	39.4604	155	76.9941	280	134.443	735	451.722
Sperber	BC32_B	4342	22411013	4005	92.2386	50.1124	1312	628.363	236	111.47	459	241.802
Knirps	BC33_B	3367	17820519	3054	90.7039	36.3458	130	60.9564	410	194.841	570	318.757
Asketis	BC34_B	4363	21548854	3467	79.4637	34.1506	197	93.1494	351	165.786	636	346.237
Caphorn	BC35_B	5825	30132154	5436	93.3219	48.05	1509	742.701	517	248.982	586	312.731
Avalon	BC36_B	7438	37475416	6773	91.0594	48.1175	1905	931.19	654	306.677	700	359.967
Desamo	BC37_B	1409	7539308	1333	94.6061	36.159	110	48.3968	40	15.5037	332	187.527
TJB 990-15	BC38_B	3315	15900474	3088	93.1523	45.7254	880	394.467	242	100.981	290	151.709
Atomic	BC39_B	801	4663848	774	96.6292	34.1085	20	10.0002	126	68.5196	118	68.5786
Fedor	BC40_B	5430	26020552	4986	91.8232	49.639	1656	743.061	243	106.114	576	287.472
Maris Huntsman	BC41_B	2767	12356488	2595	93.7839	29.0559	90	40.1371	250	109.827	414	197.718
Saturn	BC42_B	3793	21989117	3464	91.3261	38.2217	295	156.415	232	114.8	797	497.82
Kranich	BC43_B	4668	20795008	4435	95.0086	42.2548	1088	453.222	402	169.584	384	180.741
Alves	BC44_B	4763	22511142	4316	90.6152	50.9963	1519	647.569	252	118.719	430	214.974
Tiger	BC45_B	3486	17839242	3101	88.9558	31.9574	128	70.1073	398	203.892	465	243.189
Zentos	BC46_B	4236	19141036	3803	89.7781	30.5285	178	77.1591	396	184.984	587	290.594
Apache	BC47_B	4052	19302987	3861	95.2863	45.2991	1054	457.631	291	129.764	404	195.904
INTRO 615	BC48_B	7040	35765016	6933	98.4801	34.718	208	100.543	2192	1819.87	7	4.98986
Nelson	BC49_B	2695	12704758	2394	88.8312	33.6675	137	56.5683	188	87.4376	481	250.286
Colonia	BC50_B	3755	17564117	3433	91.4248	30.7603	152	65.3902	400	192.822	504	257.618
Pionier	BC51_B	3042	14570976	2888	94.9375	42.1399	684	318.663	262	116.856	271	137.001
Skagen	BC52_B	4803	23790990	4073	84.8012	33.9062	229	119.267	368	178.399	784	416.68
Impression	BC53_B	2856	14494981	2511	87.9202	33.9705	126	61.4609	308	148.574	419	230.36
Severin	BC54_B	4357	24617018	3793	87.0553	38.7556	320	171.722	355	181.585	795	472.221
Discus	BC55_B	6363	30935802	6046	95.0181	43.781	1546	717.146	521	247.091	580	295.849
Alidos	BC56_B	5970	29879392	4463	74.7571	35.1781	323	163.153	444	213.839	803	443.764
Akteur	BC57_B	3830	18127309	3538	92.376	30.1018	174	76.7799	473	227.156	418	223.408
Astron	BC58_B	5242	25163960	4818	91.9115	32.1503	311	155.081	489	225.824	749	389.725
NS 22/92	BC59_B	10534	53694078	10364	98.3862	36.4049	511	245.813	3055	2580.91	207	101.624
Pegassos	BC60_B	5486	28821324	4753	86.6387	35.5355	382	197.093	481	235.974	826	483.352
Anapolis	BC61_B	2225	10828874	2004	90.0674	51.6966	655	291.714	125	55.0284	256	132.885
Potenzial	BC62_B	2693	12884890	2542	94.3929	45.0433	695	314.939	211	96.0371	239	119.548
Kalahari	BC63_B	5139	23575646	4721	91.8661	30.0148	249	112.805	562	255.204	606	306.784
Skater	BC64_B	2742	12956971	2436	88.8403	46.5928	726	329.18	143	57.9919	266	133.99
Toronto	BC65_B	3607	24320523	3132	86.8312	43.8378	209	116.614	466	280.82	698	475.92
Hyland	BC66_B	4520	22108232	4077	90.1991	45.5973	1024	487.307	355	160.184	480	238.135
Obelisk	BC67_B	4449	21097058	4077	91.6386	44.1011	1026	465.109	360	165.824	412	206.555
Bussard	BC68_B	3295	17165157	2921	88.6495	48.1342	800	417.653	272	123.657	334	169.824
Ludwig	BC69_B	5511	28385218	4880	88.5502	33.3402	191	95.8324	605	305.056	831	465.731
Kobold	BC70_B	4827	24310707	4324	89.5794	49.7687	1356	654.422	321	146.236	475	251.736
Hope	BC71_B	3524	18873687	3132	88.8763	42.5287	502	259.79	334	159.871	496	275.165
Mex. 3	BC72_B	5576	26039792	4513	80.9362	42.1006	1070	477.826	149	54.282	681	344.665
Capone	BC73_B	3169	15627104	2812	88.7346	39.6871	511	247.156	266	127.514	339	170.23
Kometus	BC74_B	4340	23183864	3677	84.7235	52.3797	1231	640.915	215	108.679	480	254.09
Event	BC75_B	2791	12564996	2699	96.7037	46.2393	790	328.846	225	95.7576	233	105.222
Inspiration	BC76_B	5931	30988125	4852	81.8075	35.9646	394	200.594	381	191.465	970	532.569
SUR99820	BC77_B	4987	27957302	3615	72.4885	57.6763	1405	788.688	655	357.928	25	12.3196
Hylux	BC78_B	2612	16681920	2451	93.8361	53.6108	730	435.454	267	144.528	317	199.647
Disponent	BC79_B	6369	29945407	5581	87.6276	30.7651	237	104.742	673	311.904	807	410.637
Ibis	BC80_B	4717	22371963	4121	87.3649	32.2009	197	82.6555	510	240.902	620	318.997
Aristos	BC81_B	4757	22524768	4268	89.7204	50.328	1565	694.569	201	88.0468	382	182.647
Benno	BC82_B	4559	23668503	3990	87.5192	37.6441	404	202.435	430	209.386	668	367.881
Boregan	BC83_B	5957	34917444	5172	86.8222	50.406	1390	766.971	373	195.694	844	503.234
Nimbus	BC84_B	5086	23278468	3990	78.4506	33.2832	385	173.998	301	137.211	642	308.069
Tabasco	BC85_B	2941	14406988	2626	89.2894	46.5347	659	315.864	270	125.038	293	145.236
Edward	BC86_B	2614	14487148	2189	83.7414	37.9169	122	58.6027	240	122.908	468	278.402
Tuareg	BC87_B	2925	14310646	2745	93.8462	45.2095	734	341.807	217	98.8744	290	146.545
Greif	BC88_B	5857	30888492	4918	83.9679	48.6173	1353	710.506	477	236.667	561	312.468
Sponsor	BC89_B	3866	20121151	3225	83.4196	45.7984	752	384.725	259	125.072	466	255.042
Magister	BC90_B	3834	21222900	3326	86.7501	53.3674	1125	615.935	215	104.802	435	247.721
Boxer	BC91_B	3369	18221541	2636	78.2428	39.9469	143	72.4912	354	186.877	556	320.37
Topfit	BC92_B	8043	40909068	6338	78.8014	35.6895	527	273.116	415	183.693	1320	724.035
Diplomat	BC93_B	5194	26287141	4069	78.3404	33.7921	232	116.021	361	171.665	782	430.779
Aquila	BC94_B	4091	20448024	3449	84.307	49.5506	1020	491.554	283	134.288	406	212.996
KWS Ferrum	BC95_B	5996	35524469	4753	79.2695	57.1008	1796	1065.52	199	103.834	719	424.984
WW 4180 (Kongo)	BC96_B	5213	24389074	4319	82.8506	44.2464	1038	479.128	373	167.354	500	242.527

## Sheet: S5
Supplemenarty Table S5 Best blast hits of the full-length VRN-A1 sequences generated applying three different pipelines with 32 reference genomes using ncbi-blast-2.6.0+
					B_align_denovo pipeline					C_align Pipleline
Cultivar name	Best hit (reference genome)	Identity %	Alignment length*		Cultivar name	Best hit (reference genome)	Identity %	Alignment length⸸		Cultivar name	Best hit (reference genome)	Identity %	Alignment length⸸
Akratos	VRN-A1 Triticum_aestivum_Weebill_1_v1.scaffolds	99.984	12251		Akratos	VRN-A1 Triticum_aestivum_Weebill_1_v1.scaffolds	99.984	12217		Akratos	VRN-A1 Triticum_aestivum_Weebill_1_v1.scaffolds	99.984	12217
Akteur	VRN-A1 Triticum_aestivum_Weebill_1_v1.scaffolds	99.479	12282		Akteur	VRN-A1 Triticum_aestivum_Weebill_1_v1.scaffolds	99.795	12216		Akteur	VRN-A1 Triticum_aestivum_Weebill_1_v1.scaffolds	99.943	12220
Alidos	VRN-A1 Triticum_aestivum_Weebill_1_v1.scaffolds	99.959	12248		Alidos	VRN-A1 Triticum_aestivum_Weebill_1_v1.scaffolds	99.959	12218		Alidos	VRN-A1 Triticum_aestivum_Weebill_1_v1.scaffolds	99.959	12219
Alixan	VRN-A1 Triticum_aestivum_Weebill_1_v1.scaffolds	99.959	12253		Alixan	VRN-A1 Triticum_aestivum_Weebill_1_v1.scaffolds	99.959	12219		Alixan	VRN-A1 Triticum_aestivum_Weebill_1_v1.scaffolds	99.967	12217
Altos	VRN-A1 Triticum_aestivum_Weebill_1_v1.scaffolds	99.902	12238		Altos	VRN-A1 Triticum_aestivum_Weebill_1_v1.scaffolds	99.91	12214		Altos	VRN-A1 Triticum_aestivum_Weebill_1_v1.scaffolds	99.951	12219
Alves	VRN-A1 Triticum_aestivum_Weebill_1_v1.scaffolds	99.959	12241		Alves	VRN-A1 Triticum_aestivum_Weebill_1_v1.scaffolds	99.959	12219		Alves	VRN-A1 Triticum_aestivum_Weebill_1_v1.scaffolds	99.975	12217
Anapolis	VRN-A1 Triticum_aestivum_Weebill_1_v1.scaffolds	99.984	12240		Anapolis	VRN-A1 Triticum_aestivum_Weebill_1_v1.scaffolds	99.967	12218		Anapolis	VRN-A1 Triticum_aestivum_Weebill_1_v1.scaffolds	99.975	12217
Anthus	VRN-A1 Triticum_aestivum_Weebill_1_v1.scaffolds	99.967	12242		Anthus	VRN-A1 Triticum_aestivum_Weebill_1_v1.scaffolds	99.967	12219		Anthus	VRN-A1 Triticum_aestivum_Weebill_1_v1.scaffolds	99.951	12220
Apache	VRN-A1 Triticum_aestivum_Weebill_1_v1.scaffolds	99.967	12229		Apache	VRN-A1 Triticum_aestivum_Weebill_1_v1.scaffolds	99.967	12211		Apache	VRN-A1 Triticum_aestivum_Weebill_1_v1.scaffolds	99.984	12216
Apertus	VRN-A1 Triticum_aestivum_Weebill_1_v1.scaffolds	99.992	12240		Apertus	VRN-A1 Triticum_aestivum_Weebill_1_v1.scaffolds	99.984	12217		Apertus	VRN-A1 Triticum_aestivum_Weebill_1_v1.scaffolds	99.984	12217
Aquila	VRN-A1 Triticum_aestivum_Weebill_1_v1.scaffolds	99.967	12240		Aquila	VRN-A1 Triticum_aestivum_Weebill_1_v1.scaffolds	99.967	12216		Aquila	VRN-A1 Triticum_aestivum_Weebill_1_v1.scaffolds	99.992	12216
Aristos	VRN-A1 Triticum_aestivum_Weebill_1_v1.scaffolds	99.984	12240		Aristos	VRN-A1 Triticum_aestivum_Weebill_1_v1.scaffolds	99.984	12216		Aristos	VRN-A1 Triticum_aestivum_Weebill_1_v1.scaffolds	99.975	12217
Arktis	VRN-A1 Triticum_aestivum_Weebill_1_v1.scaffolds	99.723	12265		Arktis	VRN-A1 Triticum_aestivum_Weebill_1_v1.scaffolds	99.918	12216		Arktis	VRN-A1 Triticum_aestivum_Weebill_1_v1.scaffolds	99.951	12220
Arlequin	VRN-A1 Triticum_aestivum_Weebill_1_v1.scaffolds	99.959	12259		Arlequin	VRN-A1 Triticum_aestivum_Weebill_1_v1.scaffolds	99.975	12216		Arlequin	VRN-A1 Triticum_aestivum_Weebill_1_v1.scaffolds	99.951	12219
Aron	VRN-A1 Triticum_aestivum_Weebill_1_v1.scaffolds	99.804	12276		Aron	VRN-A1 Triticum_aestivum_Weebill_1_v1.scaffolds	99.885	12225		Aron	VRN-A1 Triticum_aestivum_Weebill_1_v1.scaffolds	99.869	12224
Asketis	VRN-A1 Triticum_aestivum_Weebill_1_v1.scaffolds	99.91	12262		Asketis	VRN-A1 Triticum_aestivum_Weebill_1_v1.scaffolds	99.926	12222		Asketis	VRN-A1 Triticum_aestivum_Weebill_1_v1.scaffolds	99.967	12219
Astron	VRN-A1 Triticum_aestivum_Weebill_1_v1.scaffolds	99.527	12265		Astron	VRN-A1 Triticum_aestivum_Weebill_1_v1.scaffolds	99.624	12220		Astron	VRN-A1 Triticum_aestivum_Weebill_1_v1.scaffolds	99.894	12226
Aszita	VRN-A1 Triticum_aestivum_Weebill_1_v1.scaffolds	99.967	12250		Aszita	VRN-A1 Triticum_aestivum_Weebill_1_v1.scaffolds	99.967	12216		Aszita	VRN-A1 Triticum_aestivum_Weebill_1_v1.scaffolds	99.967	12217
Atomic	-	-	-		Atomic	-	-	-		Atomic	VRN-A1 Triticum_aestivum_Weebill_1_v1.scaffolds	99.314	12246
Avalon	VRN-A1 Triticum_aestivum_Weebill_1_v1.scaffolds	99.967	12242		Avalon	VRN-A1 Triticum_aestivum_Weebill_1_v1.scaffolds	99.959	12219		Avalon	VRN-A1 Triticum_aestivum_Weebill_1_v1.scaffolds	99.967	12218
Basalt	VRN-A1 Triticum_aestivum_Weebill_1_v1.scaffolds	99.959	12263		Basalt	VRN-A1 Triticum_aestivum_Weebill_1_v1.scaffolds	99.959	12217		Basalt	VRN-A1 Triticum_aestivum_Weebill_1_v1.scaffolds	99.975	12217
Batis	VRN-A1 Triticum_aestivum_Weebill_1_v1.scaffolds	99.975	12242		Batis	VRN-A1 Triticum_aestivum_Weebill_1_v1.scaffolds	99.975	12218		Batis	VRN-A1 Triticum_aestivum_Weebill_1_v1.scaffolds	99.984	12217
BCD 1302/83	VRN-A1 Triticum_aestivum_Weebill_1_v1.scaffolds	100	12240		BCD 1302/83	VRN-A1 Triticum_aestivum_Weebill_1_v1.scaffolds	100	12216		BCD 1302/83	VRN-A1 Triticum_aestivum_Weebill_1_v1.scaffolds	100	12216
Benni multifloret	VRN-A1 Triticum_aestivum_Weebill_1_v1.scaffolds	99.853	12267		Benni multifloret	VRN-A1 Triticum_aestivum_Weebill_1_v1.scaffolds	99.845	12223		Benni multifloret	VRN-A1 Triticum_aestivum_Weebill_1_v1.scaffolds	99.951	12220
Benno	VRN-A1 Triticum_aestivum_Weebill_1_v1.scaffolds	99.935	12250		Benno	VRN-A1 Triticum_aestivum_Weebill_1_v1.scaffolds	99.935	12221		Benno	VRN-A1 Triticum_aestivum_Weebill_1_v1.scaffolds	99.951	12220
Biscay	VRN-A1 Triticum_aestivum_Weebill_1_v1.scaffolds	99.869	12256		Biscay	VRN-A1 Triticum_aestivum_Weebill_1_v1.scaffolds	99.869	12226		Biscay	VRN-A1 Triticum_aestivum_Weebill_1_v1.scaffolds	99.894	12221
Bombus	VRN-A1 Triticum_aestivum_Weebill_1_v1.scaffolds	99.918	12254		Bombus	VRN-A1 Triticum_aestivum_Weebill_1_v1.scaffolds	99.902	12221		Bombus	VRN-A1 Triticum_aestivum_Weebill_1_v1.scaffolds	99.935	12221
Boregan	VRN-A1 Triticum_aestivum_Weebill_1_v1.scaffolds	99.975	12240		Boregan	VRN-A1 Triticum_aestivum_Weebill_1_v1.scaffolds	99.967	12217		Boregan	VRN-A1 Triticum_aestivum_Weebill_1_v1.scaffolds	99.967	12217
Boxer	VRN-A1 Triticum_aestivum_Weebill_1_v1.scaffolds	99.674	12267		Boxer	VRN-A1 Triticum_aestivum_Weebill_1_v1.scaffolds	99.828	12227		Boxer	VRN-A1 Triticum_aestivum_Weebill_1_v1.scaffolds	99.894	12226
Brigand	VRN-A1 Triticum_aestivum_Weebill_1_v1.scaffolds	99.943	12254		Brigand	VRN-A1 Triticum_aestivum_Weebill_1_v1.scaffolds	99.959	12218		Brigand	VRN-A1 Triticum_aestivum_Weebill_1_v1.scaffolds	99.967	12217
Brillant	VRN-A1 Triticum_aestivum_Weebill_1_v1.scaffolds	99.951	12242		Brillant	VRN-A1 Triticum_aestivum_Weebill_1_v1.scaffolds	99.975	12217		Brillant	VRN-A1 Triticum_aestivum_Weebill_1_v1.scaffolds	99.967	12218
Bussard	VRN-A1 Triticum_aestivum_Weebill_1_v1.scaffolds	99.976	12252		Bussard	VRN-A1 Triticum_aestivum_Weebill_1_v1.scaffolds	99.975	12218		Bussard	VRN-A1 Triticum_aestivum_Weebill_1_v1.scaffolds	99.984	12216
Butaro	VRN-A1 Triticum_aestivum_Weebill_1_v1.scaffolds	99.975	12241		Butaro	VRN-A1 Triticum_aestivum_Weebill_1_v1.scaffolds	99.967	12217		Butaro	VRN-A1 Triticum_aestivum_Weebill_1_v1.scaffolds	99.975	12216
Cajeme 71	VRN-A1 Triticum_aestivum_Weebill_1_v1.scaffolds	99.967	12241		Cajeme 71	VRN-A1 Triticum_aestivum_Weebill_1_v1.scaffolds	99.967	12217		Cajeme 71	VRN-A1 Triticum_aestivum_Weebill_1_v1.scaffolds	99.967	12216
Cappelle Desprez	VRN-A1 Triticum_aestivum_Weebill_1_v1.scaffolds	99.959	12264		Cappelle Desprez	VRN-A1 Triticum_aestivum_Weebill_1_v1.scaffolds	99.959	12218		Cappelle Desprez	VRN-A1 Triticum_aestivum_Weebill_1_v1.scaffolds	99.975	12216
Caphorn	VRN-A1 Triticum_aestivum_Weebill_1_v1.scaffolds	99.984	12234		Caphorn	VRN-A1 Triticum_aestivum_Weebill_1_v1.scaffolds	99.984	12216		Caphorn	VRN-A1 Triticum_aestivum_Weebill_1_v1.scaffolds	99.975	12217
Capone	VRN-A1 Triticum_aestivum_Robigus_EIv1.1/ Claire_Elv1.1	99.992	12242		Capone	VRN-A1 Triticum_aestivum_Robigus_EIv1.1/ Claire_Elv1.1	100	12217		Capone	VRN-A1 Triticum_aestivum_Robigus_EIv1.1/ Claire_Elv1.1	100	12217
Carenius	VRN-A1 Triticum_aestivum_Weebill_1_v1.scaffolds	99.088	12281		Carenius	-	-	-		Carenius	VRN-A1 Triticum_aestivum_Weebill_1_v1.scaffolds	99.567	12234
Caribo	VRN-A1 Triticum_aestivum_Weebill_1_v1.scaffolds	99.625	12262		Caribo	VRN-A1 Triticum_aestivum_Weebill_1_v1.scaffolds	99.853	12221		Caribo	VRN-A1 Triticum_aestivum_Weebill_1_v1.scaffolds	99.739	12243
Carimulti	VRN-A1 Triticum_aestivum_Weebill_1_v1.scaffolds	99.967	12246		Carimulti	VRN-A1 Triticum_aestivum_Weebill_1_v1.scaffolds	99.959	12219		Carimulti	VRN-A1 Triticum_aestivum_Weebill_1_v1.scaffolds	99.975	12218
Carisuper	VRN-A1 Triticum_aestivum_Weebill_1_v1.scaffolds	99.976	12251		Carisuper	VRN-A1 Triticum_aestivum_Weebill_1_v1.scaffolds	99.975	12217		Carisuper	VRN-A1 Triticum_aestivum_Weebill_1_v1.scaffolds	99.984	12217
Centurk	VRN-A1 Triticum_aestivum_Weebill_1_v1.scaffolds	99.992	12250		Centurk	VRN-A1 Triticum_aestivum_Weebill_1_v1.scaffolds	99.975	12218		Centurk	VRN-A1 Triticum_aestivum_Weebill_1_v1.scaffolds	99.984	12217
Chevalier	VRN-A1 Triticum_aestivum_Weebill_1_v1.scaffolds	99.975	12240		Chevalier	VRN-A1 Triticum_aestivum_Weebill_1_v1.scaffolds	99.984	12216		Chevalier	VRN-A1 Triticum_aestivum_Weebill_1_v1.scaffolds	99.975	12216
Claire	VRN-A1 Triticum_aestivum_Robigus_EIv1.1/ Claire_Elv1.1	99.959	12262		Claire	VRN-A1 Triticum_aestivum_Robigus_EIv1.1/ Claire_Elv1.1	99.975	12220		Claire	VRN-A1 Triticum_aestivum_Robigus_EIv1.1/ Claire_Elv1.1	99.975	12220
Colonia	VRN-A1 Triticum_aestivum_Weebill_1_v1.scaffolds	99.91	12269		Colonia	VRN-A1 Triticum_aestivum_Weebill_1_v1.scaffolds	99.804	12236		Colonia	VRN-A1 Triticum_aestivum_Weebill_1_v1.scaffolds	99.975	12217
Cordiale	VRN-A1 Triticum_aestivum_Weebill_1_v1.scaffolds	99.967	12250		Cordiale	VRN-A1 Triticum_aestivum_Weebill_1_v1.scaffolds	99.967	12216		Cordiale	VRN-A1 Triticum_aestivum_Weebill_1_v1.scaffolds	99.984	12216
Cubus	VRN-A1 Triticum_aestivum_Weebill_1_v1.scaffolds	99.918	12267		Cubus	VRN-A1 Triticum_aestivum_Weebill_1_v1.scaffolds	99.861	12227		Cubus	VRN-A1 Triticum_aestivum_Weebill_1_v1.scaffolds	99.943	12220
Dekan	VRN-A1 Triticum_aestivum_Weebill_1_v1.scaffolds	99.976	12251		Dekan	VRN-A1 Triticum_aestivum_Weebill_1_v1.scaffolds	99.967	12218		Dekan	VRN-A1 Triticum_aestivum_Weebill_1_v1.scaffolds	99.975	12216
Desamo	VRN-A1 Triticum_aestivum_Weebill_1_v1.scaffolds	99.714	12257		Desamo	VRN-A1 Triticum_aestivum_Weebill_1_v1.scaffolds	99.656	12216		Desamo	VRN-A1 Triticum_aestivum_Weebill_1_v1.scaffolds	99.91	12222
Diplomat	VRN-A1 Triticum_aestivum_Weebill_1_v1.scaffolds	99.796	12262		Diplomat	VRN-A1 Triticum_aestivum_Weebill_1_v1.scaffolds	99.943	12217		Diplomat	VRN-A1 Triticum_aestivum_Weebill_1_v1.scaffolds	99.959	12219
Discus	VRN-A1 Triticum_aestivum_Weebill_1_v1.scaffolds	99.975	12240		Discus	VRN-A1 Triticum_aestivum_Weebill_1_v1.scaffolds	99.975	12216		Discus	VRN-A1 Triticum_aestivum_Weebill_1_v1.scaffolds	99.967	12217
Disponent	VRN-A1 Triticum_aestivum_Weebill_1_v1.scaffolds	99.87	12265		Disponent	VRN-A1 Triticum_aestivum_Weebill_1_v1.scaffolds	99.951	12218		Disponent	VRN-A1 Triticum_aestivum_Weebill_1_v1.scaffolds	99.951	12220
Drifter	VRN-A1 Triticum_aestivum_Weebill_1_v1.scaffolds	99.763	12262		Drifter	VRN-A1 Triticum_aestivum_Weebill_1_v1.scaffolds	99.804	12216		Drifter	VRN-A1 Triticum_aestivum_Weebill_1_v1.scaffolds	99.82	12225
Durin	VRN-A1 Triticum_aestivum_Weebill_1_v1.scaffolds	99.976	12251		Durin	VRN-A1 Triticum_aestivum_Weebill_1_v1.scaffolds	99.975	12217		Durin	VRN-A1 Triticum_aestivum_Weebill_1_v1.scaffolds	99.975	12217
Edgar	VRN-A1 Triticum_aestivum_Weebill_1_v1.scaffolds	99.975	12241		Edgar	VRN-A1 Triticum_aestivum_Weebill_1_v1.scaffolds	99.984	12216		Edgar	VRN-A1 Triticum_aestivum_Weebill_1_v1.scaffolds	99.984	12216
Edward	VRN-A1 Triticum_aestivum_Weebill_1_v1.scaffolds	99.837	12258		Edward	VRN-A1 Triticum_aestivum_Weebill_1_v1.scaffolds	99.853	12225		Edward	VRN-A1 Triticum_aestivum_Weebill_1_v1.scaffolds	99.885	12223
Einstein	VRN-A1 Triticum_aestivum_Weebill_1_v1.scaffolds	99.967	12258		Einstein	VRN-A1 Triticum_aestivum_Weebill_1_v1.scaffolds	99.975	12217		Einstein	VRN-A1 Triticum_aestivum_Weebill_1_v1.scaffolds	99.975	12217
Elixer	VRN-A1 Triticum_aestivum_Weebill_1_v1.scaffolds	99.951	12254		Elixer	VRN-A1 Triticum_aestivum_Weebill_1_v1.scaffolds	99.943	12221		Elixer	VRN-A1 Triticum_aestivum_Weebill_1_v1.scaffolds	99.935	12221
Ellvis	VRN-A1 Triticum_aestivum_Weebill_1_v1.scaffolds	99.927	12246		Ellvis	VRN-A1 Triticum_aestivum_Weebill_1_v1.scaffolds	99.935	12219		Ellvis	VRN-A1 Triticum_aestivum_Weebill_1_v1.scaffolds	99.902	12225
Enorm	VRN-A1 Triticum_aestivum_Weebill_1_v1.scaffolds	99.967	12252		Enorm	VRN-A1 Triticum_aestivum_Weebill_1_v1.scaffolds	99.967	12217		Enorm	VRN-A1 Triticum_aestivum_Weebill_1_v1.scaffolds	99.967	12218
Estivus	VRN-A1 Triticum_aestivum_Weebill_1_v1.scaffolds	99.902	12262		Estivus	VRN-A1 Triticum_aestivum_Weebill_1_v1.scaffolds	99.902	12223		Estivus	VRN-A1 Triticum_aestivum_Weebill_1_v1.scaffolds	99.959	12220
Event	VRN-A1 Triticum_aestivum_Weebill_1_v1.scaffolds	99.992	12250		Event	VRN-A1 Triticum_aestivum_Weebill_1_v1.scaffolds	99.992	12216		Event	VRN-A1 Triticum_aestivum_Weebill_1_v1.scaffolds	99.984	12216
Famulus	VRN-A1 Triticum_aestivum_Weebill_1_v1.scaffolds	99.869	12251		Famulus	VRN-A1 Triticum_aestivum_Weebill_1_v1.scaffolds	99.853	12218		Famulus	VRN-A1 Triticum_aestivum_Weebill_1_v1.scaffolds	99.894	12222
Fedor	VRN-A1 Triticum_aestivum_Weebill_1_v1.scaffolds	99.975	12240		Fedor	VRN-A1 Triticum_aestivum_Weebill_1_v1.scaffolds	99.975	12216		Fedor	VRN-A1 Triticum_aestivum_Weebill_1_v1.scaffolds	99.975	12216
Florian	VRN-A1 Triticum_aestivum_Weebill_1_v1.scaffolds	99.943	12247		Florian	VRN-A1 Triticum_aestivum_Weebill_1_v1.scaffolds	99.959	12218		Florian	VRN-A1 Triticum_aestivum_Weebill_1_v1.scaffolds	99.975	12216
Florida	VRN-A1 Triticum_aestivum_Weebill_1_v1.scaffolds	99.845	12270		Florida	VRN-A1 Triticum_aestivum_Weebill_1_v1.scaffolds	99.885	12216		Florida	VRN-A1 Triticum_aestivum_Weebill_1_v1.scaffolds	99.926	12222
Forum	VRN-A1 Triticum_aestivum_Weebill_1_v1.scaffolds	99.927	12253		Forum	VRN-A1 Triticum_aestivum_Weebill_1_v1.scaffolds	99.935	12219		Forum	VRN-A1 Triticum_aestivum_Weebill_1_v1.scaffolds	99.926	12222
Gaucho	VRN-A1 Triticum_aestivum_Weebill_1_v1.scaffolds	99.984	12240		Gaucho	VRN-A1 Triticum_aestivum_Weebill_1_v1.scaffolds	99.967	12217		Gaucho	VRN-A1 Triticum_aestivum_Weebill_1_v1.scaffolds	99.975	12216
Genius	VRN-A1 Triticum_aestivum_Weebill_1_v1.scaffolds	99.976	12251		Genius	VRN-A1 Triticum_aestivum_Weebill_1_v1.scaffolds	99.959	12219		Genius	VRN-A1 Triticum_aestivum_Weebill_1_v1.scaffolds	99.975	12217
Glaucus	VRN-A1 Triticum_aestivum_Weebill_1_v1.scaffolds	99.975	12242		Glaucus	VRN-A1 Triticum_aestivum_Weebill_1_v1.scaffolds	99.975	12218		Glaucus	VRN-A1 Triticum_aestivum_Weebill_1_v1.scaffolds	99.984	12217
Global	VRN-A1 Triticum_aestivum_Weebill_1_v1.scaffolds	99.976	12251		Global	VRN-A1 Triticum_aestivum_Weebill_1_v1.scaffolds	99.967	12218		Global	VRN-A1 Triticum_aestivum_Weebill_1_v1.scaffolds	99.975	12217
Gordian	-	-	-		Gordian	VRN-A1 Triticum_aestivum_Weebill_1_v1.scaffolds	99.918	12221		Gordian	VRN-A1 Triticum_aestivum_Weebill_1_v1.scaffolds	99.967	12219
Götz	VRN-A1 Triticum_aestivum_Weebill_1_v1.scaffolds	99.763	12255		Götz	VRN-A1 Triticum_aestivum_Weebill_1_v1.scaffolds	99.82	12225		Götz	VRN-A1 Triticum_aestivum_Weebill_1_v1.scaffolds	99.91	12225
Gourmet	VRN-A1 Triticum_aestivum_Weebill_1_v1.scaffolds	99.674	12262		Gourmet	VRN-A1 Triticum_aestivum_Weebill_1_v1.scaffolds	99.836	12216		Gourmet	VRN-A1 Triticum_aestivum_Weebill_1_v1.scaffolds	99.926	12221
Greif	VRN-A1 Triticum_aestivum_Weebill_1_v1.scaffolds	99.984	12250		Greif	VRN-A1 Triticum_aestivum_Weebill_1_v1.scaffolds	99.975	12217		Greif	VRN-A1 Triticum_aestivum_Weebill_1_v1.scaffolds	99.975	12217
Helios	VRN-A1 Triticum_aestivum_Weebill_1_v1.scaffolds	99.902	12269		Helios	VRN-A1 Triticum_aestivum_Weebill_1_v1.scaffolds	99.951	12220		Helios	VRN-A1 Triticum_aestivum_Weebill_1_v1.scaffolds	99.967	12218
Hermann	VRN-A1 Triticum_aestivum_Weebill_1_v1.scaffolds	99.984	12241		Hermann	VRN-A1 Triticum_aestivum_Weebill_1_v1.scaffolds	99.984	12217		Hermann	VRN-A1 Triticum_aestivum_Weebill_1_v1.scaffolds	99.984	12217
Herzog	VRN-A1 Triticum_aestivum_Weebill_1_v1.scaffolds	99.935	12251		Herzog	VRN-A1 Triticum_aestivum_Weebill_1_v1.scaffolds	99.926	12222		Herzog	VRN-A1 Triticum_aestivum_Weebill_1_v1.scaffolds	99.975	12218
Highbury	-	-	-		Highbury	-	-	-		Highbury	VRN-A1 Triple Dirk D (AY747601.1)	99.301	12310
Hope	VRN-A1 Triple Dirk D (AY747601.1)	99.862	12292		Hope	VRN-A1 Triple Dirk D (AY747601.1)	99.845	12277		Hope	VRN-A1 Triple Dirk D (AY747601.1)	99.967	12273
Hybery	VRN-A1 Triticum_aestivum_Robigus_EIv1.1/ Claire_Elv1.1	99.967	12258		Hybery	VRN-A1 Triticum_aestivum_Robigus_EIv1.1/ Claire_Elv1.1	99.967	12218		Hybery	VRN-A1 Triticum_aestivum_Robigus_EIv1.1/ Claire_Elv1.1	99.943	12220
Hyland	VRN-A1 Triticum_aestivum_Weebill_1_v1.scaffolds	99.976	12250		Hyland	VRN-A1 Triticum_aestivum_Weebill_1_v1.scaffolds	99.975	12216		Hyland	VRN-A1 Triticum_aestivum_Weebill_1_v1.scaffolds	99.951	12219
Hylux	VRN-A1 Triticum_aestivum_Weebill_1_v1.scaffolds	99.967	12242		Hylux	VRN-A1 Triticum_aestivum_Weebill_1_v1.scaffolds	99.975	12217		Hylux	VRN-A1 Triticum_aestivum_Weebill_1_v1.scaffolds	99.959	12219
Ibis	VRN-A1 Triticum_aestivum_Weebill_1_v1.scaffolds	99.788	12264		Ibis	VRN-A1 Triticum_aestivum_Weebill_1_v1.scaffolds	99.632	12233		Ibis	VRN-A1 Triticum_aestivum_Weebill_1_v1.scaffolds	99.918	12223
Impression	VRN-A1 Triticum_aestivum_Weebill_1_v1.scaffolds	99.902	12262		Impression	VRN-A1 Triticum_aestivum_Weebill_1_v1.scaffolds	99.804	12216		Impression	VRN-A1 Triticum_aestivum_Weebill_1_v1.scaffolds	99.894	12219
Inspiration	VRN-A1 Triticum_aestivum_Weebill_1_v1.scaffolds	99.56	12266		Inspiration	VRN-A1 Triticum_aestivum_Weebill_1_v1.scaffolds	99.951	12219		Inspiration	VRN-A1 Triticum_aestivum_Weebill_1_v1.scaffolds	99.967	12219
Intro	VRN-A1 Triticum_aestivum_Weebill_1_v1.scaffolds	99.976	12258		Intro	VRN-A1 Triticum_aestivum_Weebill_1_v1.scaffolds	99.951	12220		Intro	VRN-A1 Triticum_aestivum_Weebill_1_v1.scaffolds	99.967	12219
INTRO 615	-	-	-		INTRO 615	-	-	-		INTRO 615	VRN-A1 Triple Dirk D (AY747601.1)	99.805	12289
Isengrain	VRN-A1 Triticum_aestivum_Weebill_1_v1.scaffolds	99.959	12243		Isengrain	VRN-A1 Triticum_aestivum_Weebill_1_v1.scaffolds	99.975	12217		Isengrain	VRN-A1 Triticum_aestivum_Weebill_1_v1.scaffolds	99.975	12217
Ivanka	VRN-A1 Triticum_aestivum_Weebill_1_v1.scaffolds	99.992	12251		Ivanka	VRN-A1 Triticum_aestivum_Weebill_1_v1.scaffolds	99.984	12217		Ivanka	VRN-A1 Triticum_aestivum_Weebill_1_v1.scaffolds	99.992	12217
Jafet	VRN-A1 Triticum_aestivum_Weebill_1_v1.scaffolds	99.943	12254		Jafet	VRN-A1 Triticum_aestivum_Weebill_1_v1.scaffolds	99.91	12222		Jafet	VRN-A1 Triticum_aestivum_Weebill_1_v1.scaffolds	99.926	12223
JB Asano	VRN-A1 Triticum_aestivum_Weebill_1_v1.scaffolds	99.926	12244		JB Asano	VRN-A1 Triticum_aestivum_Weebill_1_v1.scaffolds	99.951	12219		JB Asano	VRN-A1 Triticum_aestivum_Weebill_1_v1.scaffolds	99.918	12222
Jenga	VRN-A1 Triticum_aestivum_Weebill_1_v1.scaffolds	99.731	12263		Jenga	VRN-A1 Triticum_aestivum_Weebill_1_v1.scaffolds	99.771	12216		Jenga	-	-	-
Joss	VRN-A1 Triticum_aestivum_Weebill_1_v1.scaffolds	99.804	12262		Joss	VRN-A1 Triticum_aestivum_Weebill_1_v1.scaffolds	99.836	12216		Joss	-	-	-
Kalahari	VRN-A1 Triticum_aestivum_Weebill_1_v1.scaffolds	99.812	12258		Kalahari	VRN-A1 Triticum_aestivum_Weebill_1_v1.scaffolds	99.828	12230		Kalahari	VRN-A1 Triticum_aestivum_Weebill_1_v1.scaffolds	99.869	12223
Knirps	VRN-A1 Triticum_aestivum_Weebill_1_v1.scaffolds	99.902	12264		Knirps	VRN-A1 Triticum_aestivum_Weebill_1_v1.scaffolds	99.836	12229		Knirps	VRN-A1 Triticum_aestivum_Weebill_1_v1.scaffolds	99.845	12225
Kobold	VRN-A1 Triticum_aestivum_Weebill_1_v1.scaffolds	99.951	12260		Kobold	VRN-A1 Triticum_aestivum_Weebill_1_v1.scaffolds	99.984	12216		Kobold	VRN-A1 Triticum_aestivum_Weebill_1_v1.scaffolds	99.959	12217
Kometus	VRN-A1 Triticum_aestivum_Weebill_1_v1.scaffolds	99.975	12241		Kometus	VRN-A1 Triticum_aestivum_Weebill_1_v1.scaffolds	99.975	12217		Kometus	VRN-A1 Triticum_aestivum_Weebill_1_v1.scaffolds	99.975	12217
Konsul	VRN-A1 Triticum_aestivum_Weebill_1_v1.scaffolds	99.07	12264		Konsul	VRN-A1 Triticum_aestivum_Weebill_1_v1.scaffolds	99.689	12217		Konsul	VRN-A1 Triticum_aestivum_Weebill_1_v1.scaffolds	99.853	12226
Kontrast	VRN-A1 Triticum_aestivum_Weebill_1_v1.scaffolds	99.813	12273		Kontrast	VRN-A1 Triticum_aestivum_Weebill_1_v1.scaffolds	99.82	12216		Kontrast	VRN-A1 Triticum_aestivum_Weebill_1_v1.scaffolds	99.918	12221
Kormoran	VRN-A1 Triticum_aestivum_Weebill_1_v1.scaffolds	99.967	12252		Kormoran	VRN-A1 Triticum_aestivum_Weebill_1_v1.scaffolds	99.975	12217		Kormoran	VRN-A1 Triticum_aestivum_Weebill_1_v1.scaffolds	99.967	12218
Kraka	VRN-A1 Triticum_aestivum_Weebill_1_v1.scaffolds	99.984	12240		Kraka	VRN-A1 Triticum_aestivum_Weebill_1_v1.scaffolds	99.967	12217		Kraka	VRN-A1 Triticum_aestivum_Weebill_1_v1.scaffolds	99.975	12217
Kranich	VRN-A1 Triticum_aestivum_Weebill_1_v1.scaffolds	99.975	12240		Kranich	VRN-A1 Triticum_aestivum_Weebill_1_v1.scaffolds	99.984	12216		Kranich	VRN-A1 Triticum_aestivum_Weebill_1_v1.scaffolds	99.975	12216
Kronjuwel	VRN-A1 Triticum_aestivum_Weebill_1_v1.scaffolds	99.796	12275		Kronjuwel	VRN-A1 Triticum_aestivum_Weebill_1_v1.scaffolds	99.82	12217		Kronjuwel	VRN-A1 Triticum_aestivum_Weebill_1_v1.scaffolds	99.902	12223
Kurt	VRN-A1 Triticum_aestivum_Weebill_1_v1.scaffolds	99.951	12265		Kurt	VRN-A1 Triticum_aestivum_Weebill_1_v1.scaffolds	99.951	12219		Kurt	VRN-A1 Triticum_aestivum_Weebill_1_v1.scaffolds	99.959	12219
KWS Cobalt	VRN-A1 Triticum_aestivum_Weebill_1_v1.scaffolds	99.984	12241		KWS Cobalt	VRN-A1 Triticum_aestivum_Weebill_1_v1.scaffolds	99.984	12216		KWS Cobalt	VRN-A1 Triticum_aestivum_Weebill_1_v1.scaffolds	99.984	12216
KWS Ferrum	VRN-A1 Triticum_aestivum_Weebill_1_v1.scaffolds	99.967	12242		KWS Ferrum	VRN-A1 Triticum_aestivum_Weebill_1_v1.scaffolds	99.984	12216		KWS Ferrum	VRN-A1 Triticum_aestivum_Weebill_1_v1.scaffolds	99.975	12216
KWS Milaneco	VRN-A1 Triticum_aestivum_Weebill_1_v1.scaffolds	99.975	12241		KWS Milaneco	VRN-A1 Triticum_aestivum_Weebill_1_v1.scaffolds	99.967	12218		KWS Milaneco	VRN-A1 Triticum_aestivum_Weebill_1_v1.scaffolds	99.975	12217
KWS Pius	VRN-A1 Triticum_aestivum_Weebill_1_v1.scaffolds	99.959	12252		KWS Pius	VRN-A1 Triticum_aestivum_Weebill_1_v1.scaffolds	99.967	12218		KWS Pius	VRN-A1 Triticum_aestivum_Weebill_1_v1.scaffolds	99.967	12218
KWS Santiago	-	-	-		KWS Santiago	VRN-A1 Triticum_aestivum_Weebill_1_v1.scaffolds	99.486	12252		KWS Santiago	VRN-A1 Triticum_aestivum_Weebill_1_v1.scaffolds	99.738	12232
Lambriego Inia	VRN-A1 Triticum_aestivum_Weebill_1_v1.scaffolds	99.967	12241		Lambriego Inia	VRN-A1 Triticum_aestivum_Weebill_1_v1.scaffolds	99.975	12216		Lambriego Inia	VRN-A1 Triticum_aestivum_Weebill_1_v1.scaffolds	99.967	12217
Landsknecht	VRN-A1 Triticum_aestivum_Weebill_1_v1.scaffolds	99.927	12247		Landsknecht	VRN-A1 Triticum_aestivum_Weebill_1_v1.scaffolds	99.91	12221		Landsknecht	VRN-A1 Triticum_aestivum_Weebill_1_v1.scaffolds	99.935	12219
Linus	VRN-A1 Triticum_aestivum_Weebill_1_v1.scaffolds	99.935	12261		Linus	VRN-A1 Triticum_aestivum_Weebill_1_v1.scaffolds	99.918	12223		Linus	VRN-A1 Triticum_aestivum_Weebill_1_v1.scaffolds	99.926	12222
Ludwig	VRN-A1 Triticum_aestivum_Weebill_1_v1.scaffolds	99.755	12262		Ludwig	VRN-A1 Triticum_aestivum_Weebill_1_v1.scaffolds	99.951	12219		Ludwig	VRN-A1 Triticum_aestivum_Weebill_1_v1.scaffolds	99.959	12218
Magister	VRN-A1 Triticum_aestivum_Weebill_1_v1.scaffolds	99.984	12234		Magister	VRN-A1 Triticum_aestivum_Weebill_1_v1.scaffolds	99.975	12216		Magister	VRN-A1 Triticum_aestivum_Weebill_1_v1.scaffolds	99.984	12216
Magnus	VRN-A1 Triticum_aestivum_Weebill_1_v1.scaffolds	99.975	12241		Magnus	VRN-A1 Triticum_aestivum_Weebill_1_v1.scaffolds	99.975	12217		Magnus	VRN-A1 Triticum_aestivum_Weebill_1_v1.scaffolds	99.975	12217
Manager	VRN-A1 Triticum_aestivum_Weebill_1_v1.scaffolds	99.511	12268		Manager	VRN-A1 Triticum_aestivum_Weebill_1_v1.scaffolds	99.885	12225		Manager	VRN-A1 Triticum_aestivum_Weebill_1_v1.scaffolds	99.902	12222
Maris Huntsman	VRN-A1 Triticum_aestivum_Weebill_1_v1.scaffolds	99.723	12262		Maris Huntsman	VRN-A1 Triticum_aestivum_Weebill_1_v1.scaffolds	99.714	12233		Maris Huntsman	VRN-A1 Triticum_aestivum_Weebill_1_v1.scaffolds	99.902	12221
Matrix	VRN-A1 Triticum_aestivum_Weebill_1_v1.scaffolds	99.951	12254		Matrix	VRN-A1 Triticum_aestivum_Weebill_1_v1.scaffolds	99.959	12218		Matrix	VRN-A1 Triticum_aestivum_Weebill_1_v1.scaffolds	99.967	12217
Meister	VRN-A1 Triticum_aestivum_Weebill_1_v1.scaffolds	99.454	12267		Meister	VRN-A1 Triticum_aestivum_Weebill_1_v1.scaffolds	99.853	12216		Meister	VRN-A1 Triticum_aestivum_Weebill_1_v1.scaffolds	99.731	12248
Memory	VRN-A1 Triticum_aestivum_Weebill_1_v1.scaffolds	99.576	12274		Memory	VRN-A1 Triticum_aestivum_Weebill_1_v1.scaffolds	99.689	12220		Memory	VRN-A1 Triticum_aestivum_Weebill_1_v1.scaffolds	99.763	12229
Mentor	VRN-A1 Triticum_aestivum_Weebill_1_v1.scaffolds	99.943	12254		Mentor	VRN-A1 Triticum_aestivum_Weebill_1_v1.scaffolds	99.935	12223		Mentor	VRN-A1 Triticum_aestivum_Weebill_1_v1.scaffolds	99.959	12219
Mex. 17 bb	VRN-A1 Triple Dirk D (AY747601.1)	99.74	12319		Mex. 17 bb	VRN-A1 Triple Dirk D (AY747601.1)	99.87	12281		Mex. 17 bb	VRN-A1 Triple Dirk D (AY747601.1)	99.951	12273
Mex. 3	VRN-A1 Triple Dirk D (AY747601.1)	99.886	12297		Mex. 3	VRN-A1 Triple Dirk D (AY747601.1)	99.87	12272		Mex. 3	VRN-A1 Triple Dirk D (AY747601.1)	99.935	12277
Monopol	VRN-A1 Triticum_aestivum_Weebill_1_v1.scaffolds	99.861	12262		Monopol	VRN-A1 Triticum_aestivum_Weebill_1_v1.scaffolds	99.885	12226		Monopol	VRN-A1 Triticum_aestivum_Weebill_1_v1.scaffolds	99.935	12223
Mulan	VRN-A1 Triticum_aestivum_Weebill_1_v1.scaffolds	99.935	12258		Mulan	VRN-A1 Triticum_aestivum_Weebill_1_v1.scaffolds	99.959	12218		Mulan	VRN-A1 Triticum_aestivum_Weebill_1_v1.scaffolds	99.943	12221
Muskat	VRN-A1 Triticum_aestivum_Weebill_1_v1.scaffolds	99.975	12240		Muskat	VRN-A1 Triticum_aestivum_Weebill_1_v1.scaffolds	99.975	12217		Muskat	VRN-A1 Triticum_aestivum_Weebill_1_v1.scaffolds	99.975	12217
NaturaStar	VRN-A1 Triticum_aestivum_Weebill_1_v1.scaffolds	99.861	12245		NaturaStar	VRN-A1 Triticum_aestivum_Weebill_1_v1.scaffolds	99.812	12221		NaturaStar	VRN-A1 Triticum_aestivum_Weebill_1_v1.scaffolds	99.959	12220
Nelson	VRN-A1 Triticum_aestivum_Weebill_1_v1.scaffolds	99.804	12262		Nelson	VRN-A1 Triticum_aestivum_Weebill_1_v1.scaffolds	99.853	12224		Nelson	VRN-A1 Triticum_aestivum_Weebill_1_v1.scaffolds	99.959	12219
Nimbus	VRN-A1 Triticum_aestivum_Weebill_1_v1.scaffolds	99.976	12247		Nimbus	VRN-A1 Triticum_aestivum_Weebill_1_v1.scaffolds	99.951	12220		Nimbus	VRN-A1 Triticum_aestivum_Weebill_1_v1.scaffolds	99.951	12220
NS 22/92	VRN-A1 Triticum_aestivum_Weebill_1_v1.scaffolds	99.959	12253		NS 22/92	VRN-A1 Triticum_aestivum_Weebill_1_v1.scaffolds	99.951	12220		NS 22/92	VRN-A1 Triticum_aestivum_Weebill_1_v1.scaffolds	99.967	12218
NS 66/92	VRN-A1 Triticum_aestivum_Weebill_1_v1.scaffolds	100	12250		NS 66/92	VRN-A1 Triticum_aestivum_Weebill_1_v1.scaffolds	100	12216		NS 66/92	VRN-A1 Triticum_aestivum_Weebill_1_v1.scaffolds	100	12216
Oakley	VRN-A1 Triticum_aestivum_Weebill_1_v1.scaffolds	99.975	12240		Oakley	VRN-A1 Triticum_aestivum_Weebill_1_v1.scaffolds	99.967	12216		Oakley	VRN-A1 Triticum_aestivum_Weebill_1_v1.scaffolds	99.975	12216
Obelisk	VRN-A1 Triticum_aestivum_Weebill_1_v1.scaffolds	99.967	12247		Obelisk	VRN-A1 Triticum_aestivum_Weebill_1_v1.scaffolds	99.975	12217		Obelisk	VRN-A1 Triticum_aestivum_Weebill_1_v1.scaffolds	99.975	12217
Orcas	VRN-A1 Triticum_aestivum_Weebill_1_v1.scaffolds	99.87	12265		Orcas	VRN-A1 Triticum_aestivum_Weebill_1_v1.scaffolds	99.935	12221		Orcas	VRN-A1 Triticum_aestivum_Weebill_1_v1.scaffolds	99.943	12220
Orestis	VRN-A1 Triticum_aestivum_Weebill_1_v1.scaffolds	99.984	12240		Orestis	VRN-A1 Triticum_aestivum_Weebill_1_v1.scaffolds	99.984	12216		Orestis	VRN-A1 Triticum_aestivum_Weebill_1_v1.scaffolds	99.967	12218
Oxal	VRN-A1 Triticum_aestivum_Weebill_1_v1.scaffolds	99.682	12262		Oxal	VRN-A1 Triticum_aestivum_Weebill_1_v1.scaffolds	99.845	12227		Oxal	VRN-A1 Triticum_aestivum_Weebill_1_v1.scaffolds	99.901	12177
Pantus	VRN-A1 Triticum_aestivum_Weebill_1_v1.scaffolds	99.943	12255		Pantus	VRN-A1 Triticum_aestivum_Weebill_1_v1.scaffolds	99.967	12218		Pantus	VRN-A1 Triticum_aestivum_Weebill_1_v1.scaffolds	99.951	12219
Paroli	VRN-A1 Triticum_aestivum_Weebill_1_v1.scaffolds	99.943	12255		Paroli	VRN-A1 Triticum_aestivum_Weebill_1_v1.scaffolds	99.943	12221		Paroli	VRN-A1 Triticum_aestivum_Weebill_1_v1.scaffolds	99.918	12225
Patras	VRN-A1 Triticum_aestivum_Weebill_1_v1.scaffolds	99.894	12252		Patras	VRN-A1 Triticum_aestivum_Weebill_1_v1.scaffolds	99.959	12219		Patras	VRN-A1 Triticum_aestivum_Weebill_1_v1.scaffolds	99.951	12220
Pegassos	VRN-A1 Triticum_aestivum_Weebill_1_v1.scaffolds	99.984	12240		Pegassos	VRN-A1 Triticum_aestivum_Weebill_1_v1.scaffolds	99.984	12216		Pegassos	VRN-A1 Triticum_aestivum_Weebill_1_v1.scaffolds	99.984	12216
Phoenix	VRN-A1 Triticum_aestivum_Weebill_1_v1.scaffolds	99.812	12262		Phoenix	VRN-A1 Triticum_aestivum_Weebill_1_v1.scaffolds	99.975	12217		Phoenix	VRN-A1 Triticum_aestivum_Weebill_1_v1.scaffolds	99.967	12218
Pionier	VRN-A1 Triticum_aestivum_Weebill_1_v1.scaffolds	99.878	12257		Pionier	VRN-A1 Triticum_aestivum_Weebill_1_v1.scaffolds	99.967	12212		Pionier	VRN-A1 Triticum_aestivum_Weebill_1_v1.scaffolds	99.959	12218
Pobeda	VRN-A1 Triticum_aestivum_Weebill_1_v1.scaffolds	99.992	12250		Pobeda	VRN-A1 Triticum_aestivum_Weebill_1_v1.scaffolds	99.992	12216		Pobeda	VRN-A1 Triticum_aestivum_Weebill_1_v1.scaffolds	99.992	12216
Potenzial	VRN-A1 Triticum_aestivum_Weebill_1_v1.scaffolds	99.975	12241		Potenzial	VRN-A1 Triticum_aestivum_Weebill_1_v1.scaffolds	99.975	12217		Potenzial	VRN-A1 Triticum_aestivum_Weebill_1_v1.scaffolds	99.975	12217
Premio	VRN-A1 Triticum_aestivum_Weebill_1_v1.scaffolds	99.935	12259		Premio	VRN-A1 Triticum_aestivum_Weebill_1_v1.scaffolds	99.992	12217		Premio	VRN-A1 Triticum_aestivum_Weebill_1_v1.scaffolds	99.992	12216
Primus	VRN-A1 Triticum_aestivum_Weebill_1_v1.scaffolds	99.984	12250		Primus	VRN-A1 Triticum_aestivum_Weebill_1_v1.scaffolds	99.943	12221		Primus	VRN-A1 Triticum_aestivum_Weebill_1_v1.scaffolds	99.959	12219
Profilus	-	-	-		Profilus	VRN-A1 Triticum_aestivum_Weebill_1_v1.scaffolds	99.558	12220		Profilus	VRN-A1 Triticum_aestivum_Weebill_1_v1.scaffolds	99.787	12224
Rebell	VRN-A1 Triticum_aestivum_Weebill_1_v1.scaffolds	99.739	12273		Rebell	VRN-A1 Triticum_aestivum_Weebill_1_v1.scaffolds	99.853	12216		Rebell	VRN-A1 Triticum_aestivum_Weebill_1_v1.scaffolds	99.91	12225
Rektor	VRN-A1 Triticum_aestivum_Weebill_1_v1.scaffolds	99.976	12250		Rektor	VRN-A1 Triticum_aestivum_Weebill_1_v1.scaffolds	99.984	12216		Rektor	VRN-A1 Triticum_aestivum_Weebill_1_v1.scaffolds	99.992	12216
Renesansa	VRN-A1 Triticum_aestivum_Weebill_1_v1.scaffolds	99.992	12240		Renesansa	VRN-A1 Triticum_aestivum_Weebill_1_v1.scaffolds	99.992	12216		Renesansa	VRN-A1 Triticum_aestivum_Weebill_1_v1.scaffolds	100	12216
Ritmo	VRN-A1 Triticum_aestivum_Weebill_1_v1.scaffolds	99.967	12251		Ritmo	VRN-A1 Triticum_aestivum_Weebill_1_v1.scaffolds	99.975	12216		Ritmo	VRN-A1 Triticum_aestivum_Weebill_1_v1.scaffolds	99.975	12216
Robigus	VRN-A1 Triticum_aestivum_Robigus_EIv1.1/ Claire_Elv1.1	99.959	12255		Robigus	VRN-A1 Triticum_aestivum_Robigus_EIv1.1/ Claire_Elv1.1	99.959	12221		Robigus	VRN-A1 Triticum_aestivum_Robigus_EIv1.1/ Claire_Elv1.1	99.967	12220
Rumor	VRN-A1 Triticum_aestivum_Weebill_1_v1.scaffolds	99.967	12242		Rumor	VRN-A1 Triticum_aestivum_Weebill_1_v1.scaffolds	99.951	12220		Rumor	VRN-A1 Triticum_aestivum_Weebill_1_v1.scaffolds	99.975	12218
Saturn	VRN-A1 Triticum_aestivum_Weebill_1_v1.scaffolds	99.967	12240		Saturn	VRN-A1 Triticum_aestivum_Weebill_1_v1.scaffolds	99.967	12218		Saturn	VRN-A1 Triticum_aestivum_Weebill_1_v1.scaffolds	99.967	12218
Schamane	VRN-A1 Triticum_aestivum_Weebill_1_v1.scaffolds	99.951	12240		Schamane	VRN-A1 Triticum_aestivum_Weebill_1_v1.scaffolds	99.951	12216		Schamane	VRN-A1 Triticum_aestivum_Weebill_1_v1.scaffolds	99.959	12218
Severin	VRN-A1 Triticum_aestivum_Weebill_1_v1.scaffolds	99.992	12246		Severin	VRN-A1 Triticum_aestivum_Weebill_1_v1.scaffolds	99.992	12216		Severin	VRN-A1 Triticum_aestivum_Weebill_1_v1.scaffolds	99.984	12216
Skagen	VRN-A1 Triticum_aestivum_Weebill_1_v1.scaffolds	99.943	12259		Skagen	VRN-A1 Triticum_aestivum_Weebill_1_v1.scaffolds	99.951	12219		Skagen	VRN-A1 Triticum_aestivum_Weebill_1_v1.scaffolds	99.918	12220
Skalmeje	VRN-A1 Triticum_aestivum_Weebill_1_v1.scaffolds	99.967	12252		Skalmeje	VRN-A1 Triticum_aestivum_Weebill_1_v1.scaffolds	99.975	12217		Skalmeje	VRN-A1 Triticum_aestivum_Weebill_1_v1.scaffolds	99.967	12218
Skater	VRN-A1 Triticum_aestivum_Weebill_1_v1.scaffolds	99.959	12243		Skater	VRN-A1 Triticum_aestivum_Weebill_1_v1.scaffolds	99.959	12219		Skater	VRN-A1 Triticum_aestivum_Weebill_1_v1.scaffolds	99.975	12217
Soissons	VRN-A1 Triticum_aestivum_Weebill_1_v1.scaffolds	99.984	12246		Soissons	VRN-A1 Triticum_aestivum_Weebill_1_v1.scaffolds	99.975	12217		Soissons	VRN-A1 Triticum_aestivum_Weebill_1_v1.scaffolds	99.975	12217
Sokrates	VRN-A1 Triticum_aestivum_Weebill_1_v1.scaffolds	99.812	12262		Sokrates	VRN-A1 Triticum_aestivum_Weebill_1_v1.scaffolds	99.845	12224		Sokrates	VRN-A1 Triticum_aestivum_Weebill_1_v1.scaffolds	99.959	12220
Solstice	VRN-A1 Triticum_aestivum_Weebill_1_v1.scaffolds	99.959	12252		Solstice	VRN-A1 Triticum_aestivum_Weebill_1_v1.scaffolds	99.959	12218		Solstice	VRN-A1 Triticum_aestivum_Weebill_1_v1.scaffolds	99.959	12219
Sonalika	VRN-A1 Triticum_aestivum_Weebill_1_v1.scaffolds	99.975	12240		Sonalika	VRN-A1 Triticum_aestivum_Weebill_1_v1.scaffolds	99.967	12217		Sonalika	VRN-A1 Triticum_aestivum_Weebill_1_v1.scaffolds	99.959	12217
Sorbas	VRN-A1 Triticum_aestivum_Weebill_1_v1.scaffolds	99.967	12252		Sorbas	VRN-A1 Triticum_aestivum_Weebill_1_v1.scaffolds	99.959	12219		Sorbas	VRN-A1 Triticum_aestivum_Weebill_1_v1.scaffolds	99.967	12218
Sperber	VRN-A1 Triticum_aestivum_Weebill_1_v1.scaffolds	99.984	12240		Sperber	VRN-A1 Triticum_aestivum_Weebill_1_v1.scaffolds	99.984	12216		Sperber	VRN-A1 Triticum_aestivum_Weebill_1_v1.scaffolds	99.984	12216
Sponsor	VRN-A1 Triticum_aestivum_Robigus_EIv1.1/ Claire_Elv1.1	99.984	12242		Sponsor	VRN-A1 Triticum_aestivum_Robigus_EIv1.1/ Claire_Elv1.1	99.984	12218		Sponsor	VRN-A1 Triticum_aestivum_Robigus_EIv1.1/ Claire_Elv1.1	99.992	12217
SUR99820	VRN-A1 Triticum_aestivum_Robigus_EIv1.1/ Claire_Elv1.1	99.984	12243		SUR99820	VRN-A1 Triticum_aestivum_Robigus_EIv1.1/ Claire_Elv1.1	100	12217		SUR99820	VRN-A1 Triticum_aestivum_Robigus_EIv1.1/ Claire_Elv1.1	99.992	12217
SW Topper	VRN-A1 Triticum_aestivum_Weebill_1_v1.scaffolds	99.861	12264		SW Topper	VRN-A1 Triticum_aestivum_Weebill_1_v1.scaffolds	99.853	12225		SW Topper	VRN-A1 Triticum_aestivum_Weebill_1_v1.scaffolds	99.935	12221
SY Ferry	VRN-A1 Triticum_aestivum_Weebill_1_v1.scaffolds	99.992	12246		SY Ferry	VRN-A1 Triticum_aestivum_Weebill_1_v1.scaffolds	99.992	12216		SY Ferry	VRN-A1 Triticum_aestivum_Weebill_1_v1.scaffolds	99.992	12216
Tabasco	VRN-A1 Triticum_aestivum_Weebill_1_v1.scaffolds	99.91	12261		Tabasco	VRN-A1 Triticum_aestivum_Weebill_1_v1.scaffolds	99.959	12216		Tabasco	VRN-A1 Triticum_aestivum_Weebill_1_v1.scaffolds	99.959	12218
Tabor	VRN-A1 Triticum_aestivum_Weebill_1_v1.scaffolds	99.984	12240		Tabor	VRN-A1 Triticum_aestivum_Weebill_1_v1.scaffolds	99.967	12217		Tabor	VRN-A1 Triticum_aestivum_Weebill_1_v1.scaffolds	99.975	12217
Tambor	VRN-A1 Triticum_aestivum_Weebill_1_v1.scaffolds	99.967	12241		Tambor	VRN-A1 Triticum_aestivum_Weebill_1_v1.scaffolds	99.975	12217		Tambor	VRN-A1 Triticum_aestivum_Weebill_1_v1.scaffolds	99.967	12217
Tarso	VRN-A1 Triticum_aestivum_Weebill_1_v1.scaffolds	99.984	12240		Tarso	VRN-A1 Triticum_aestivum_Weebill_1_v1.scaffolds	99.967	12218		Tarso	VRN-A1 Triticum_aestivum_Weebill_1_v1.scaffolds	99.951	12219
Terrier	VRN-A1 Triticum_aestivum_Weebill_1_v1.scaffolds	99.975	12241		Terrier	VRN-A1 Triticum_aestivum_Weebill_1_v1.scaffolds	99.975	12217		Terrier	VRN-A1 Triticum_aestivum_Weebill_1_v1.scaffolds	99.967	12217
Tiger	VRN-A1 Triticum_aestivum_Weebill_1_v1.scaffolds	99.747	12242		Tiger	VRN-A1 Triticum_aestivum_Weebill_1_v1.scaffolds	99.763	12221		Tiger	VRN-A1 Triticum_aestivum_Weebill_1_v1.scaffolds	99.746	12227
TJB 990-15	VRN-A1 Triticum_aestivum_Weebill_1_v1.scaffolds	99.967	12241		TJB 990-15	VRN-A1 Triticum_aestivum_Weebill_1_v1.scaffolds	99.975	12217		TJB 990-15	VRN-A1 Triticum_aestivum_Weebill_1_v1.scaffolds	99.951	12219
Tobak	VRN-A1 Triticum_aestivum_Weebill_1_v1.scaffolds	99.78	12250		Tobak	VRN-A1 Triticum_aestivum_Weebill_1_v1.scaffolds	99.714	12227		Tobak	VRN-A1 Triticum_aestivum_Weebill_1_v1.scaffolds	99.918	12224
Tommi	VRN-A1 Triticum_aestivum_Weebill_1_v1.scaffolds	99.976	12251		Tommi	VRN-A1 Triticum_aestivum_Weebill_1_v1.scaffolds	99.975	12217		Tommi	VRN-A1 Triticum_aestivum_Weebill_1_v1.scaffolds	99.975	12217
Topfit	VRN-A1 Triticum_aestivum_Weebill_1_v1.scaffolds	99.927	12255		Topfit	VRN-A1 Triticum_aestivum_Weebill_1_v1.scaffolds	99.951	12219		Topfit	VRN-A1 Triticum_aestivum_Weebill_1_v1.scaffolds	99.967	12218
Toronto	VRN-A1 Triticum_aestivum_Weebill_1_v1.scaffolds	99.87	12262		Toronto	VRN-A1 Triticum_aestivum_Weebill_1_v1.scaffolds	99.796	12226		Toronto	VRN-A1 Triticum_aestivum_Weebill_1_v1.scaffolds	99.935	12221
Torrild	VRN-A1 Triticum_aestivum_Weebill_1_v1.scaffolds	99.935	12241		Torrild	VRN-A1 Triticum_aestivum_Weebill_1_v1.scaffolds	99.935	12222		Torrild	VRN-A1 Triticum_aestivum_Weebill_1_v1.scaffolds	99.959	12220
Transit	VRN-A1 Triticum_aestivum_Weebill_1_v1.scaffolds	99.918	12266		Transit	VRN-A1 Triticum_aestivum_Weebill_1_v1.scaffolds	99.902	12221		Transit	VRN-A1 Triticum_aestivum_Weebill_1_v1.scaffolds	99.975	12217
Triple Dirk S	VRN-A1 Triticum_aestivum_Weebill_1_v1.scaffolds	99.975	12240		Triple Dirk S	VRN-A1 Triticum_aestivum_Weebill_1_v1.scaffolds	99.967	12217		Triple Dirk S	VRN-A1 Triticum_aestivum_Weebill_1_v1.scaffolds	99.967	12217
Tuareg	VRN-A1 Triticum_aestivum_Weebill_1_v1.scaffolds	99.975	12240		Tuareg	VRN-A1 Triticum_aestivum_Weebill_1_v1.scaffolds	99.975	12216		Tuareg	VRN-A1 Triticum_aestivum_Weebill_1_v1.scaffolds	99.984	12216
Türkis	VRN-A1 Triticum_aestivum_Weebill_1_v1.scaffolds	99.739	12256		Türkis	VRN-A1 Triticum_aestivum_Weebill_1_v1.scaffolds	99.755	12228		Tükis	VRN-A1 Triticum_aestivum_Weebill_1_v1.scaffolds	99.894	12224
Winnetou	VRN-A1 Triticum_aestivum_Weebill_1_v1.scaffolds	99.984	12240		Winnetou	VRN-A1 Triticum_aestivum_Weebill_1_v1.scaffolds	99.975	12217		Winnetou	VRN-A1 Triticum_aestivum_Weebill_1_v1.scaffolds	99.984	12216
WW 4180 (Kongo)	VRN-A1 Triticum_aestivum_Weebill_1_v1.scaffolds	99.975	12240		WW 4180 (Kongo)	VRN-A1 Triticum_aestivum_Weebill_1_v1.scaffolds	99.967	12217		WW 4180 (Kongo)	VRN-A1 Triticum_aestivum_Weebill_1_v1.scaffolds	99.967	12217
Xanthippe	VRN-A1 Triticum_aestivum_Robigus_EIv1.1/ Claire_Elv1.1	99.984	12242		Xanthippe	VRN-A1 Triticum_aestivum_Robigus_EIv1.1/ Claire_Elv1.1	99.984	12219		Xanthippe	VRN-A1 Triticum_aestivum_Robigus_EIv1.1/ Claire_Elv1.1	99.992	12217
Zappa	VRN-A1 Triticum_aestivum_Weebill_1_v1.scaffolds	99.967	12242		Zappa	VRN-A1 Triticum_aestivum_Weebill_1_v1.scaffolds	99.959	12219		Zappa	VRN-A1 Triticum_aestivum_Weebill_1_v1.scaffolds	99.984	12216
Zentos	VRN-A1 Triticum_aestivum_Weebill_1_v1.scaffolds	99.389	12268		Zentos	VRN-A1 Triticum_aestivum_Weebill_1_v1.scaffolds	99.951	12218		Zentos	VRN-A1 Triticum_aestivum_Weebill_1_v1.scaffolds	99.943	12220
Zobel	VRN-A1 Triticum_aestivum_Weebill_1_v1.scaffolds	99.984	12240		Zobel	VRN-A1 Triticum_aestivum_Weebill_1_v1.scaffolds	99.984	12216		Zobel	VRN-A1 Triticum_aestivum_Weebill_1_v1.scaffolds	99.967	12217
* The VRN1 primer sequences were not trimmed from the full-length sequence
⸸The VRN1 primer sequences were trimmed from full length sequence

## Sheet: S6
Supplementary Table S6 Best blast hits of the full-length VRN-B1 sequences generated by applying three different pipelines with 29 reference genomes using ncbi-blast-2.6.0+
					B_align denovo pipeline					C_align Pipleline
Cultivar name	Best hit (reference genome)	Identity %	Alignment length*		Cultivar name	Best hit (reference genome)	Identity %	Alignment length⸸		Cultivar name	Best hit (reference genome)	Identity %	Alignment length⸸
Akratos	VRN-B1 Triticum_aestivum_Robigus_EIv1.1/ Claire_Elv1.1	99.735	13218		Akratos	VRN-B1 Triticum_aestivum_Robigus_EIv1.1/ Claire_Elv1.1	99.576	13192		Akratos	VRN-B1 Triticum_aestivum_Robigus_EIv1.1/ Claire_Elv1.1	99.757	13179
Akteur	VRN-B1 Triticum_aestivum_Robigus_EIv1.1/ Claire_Elv1.1	99.985	13190		Akteur	VRN-B1 Triticum_aestivum_Robigus_EIv1.1/ Claire_Elv1.1	99.97	13153		Akteur	VRN-B1 Triticum_aestivum_Robigus_EIv1.1/ Claire_Elv1.1	99.992	13150
Alidos	VRN-B1 Triticum_aestivum_Robigus_EIv1.1/ Claire_Elv1.1	99.985	13181		Alidos	VRN-B1 Triticum_aestivum_Robigus_EIv1.1/ Claire_Elv1.1	99.97	13153		Alidos	VRN-B1 Triticum_aestivum_Robigus_EIv1.1/ Claire_Elv1.1	99.992	13150
Alixan	VRN-B1 Triticum_aestivum_Robigus_EIv1.1/ Claire_Elv1.1	99.871	13199		Alixan	VRN-B1 Triticum_aestivum_Robigus_EIv1.1/ Claire_Elv1.1	99.742	13177		Alixan	VRN-B1 Triticum_aestivum_Robigus_EIv1.1/ Claire_Elv1.1	99.924	13156
Altos	VRN-B1 Triticum_aestivum_Robigus_EIv1.1/ Claire_Elv1.1	99.977	13186		Altos	VRN-B1 Triticum_aestivum_Robigus_EIv1.1/ Claire_Elv1.1	99.954	13151		Altos	VRN-B1 Triticum_aestivum_Robigus_EIv1.1/ Claire_Elv1.1	99.97	13152
Alves	VRN-B1 Triticum_aestivum_Robigus_EIv1.1/ Claire_Elv1.1	99.762	11752		Alves	VRN-B1 Triticum_aestivum_Robigus_EIv1.1/ Claire_Elv1.1	99.977	13151		Alves	VRN-B1 Triticum_aestivum_Robigus_EIv1.1/ Claire_Elv1.1	99.962	13153
Anapolis	VRN-B1 Triticum_aestivum_Robigus_EIv1.1/ Claire_Elv1.1	99.917	13189		Anapolis	VRN-B1 Triticum_aestivum_Robigus_EIv1.1/ Claire_Elv1.1	99.886	13159		Anapolis	VRN-B1 Triticum_aestivum_Robigus_EIv1.1/ Claire_Elv1.1	99.916	13155
Anthus	VRN-B1 Triticum_aestivum_Robigus_EIv1.1/ Claire_Elv1.1	99.985	13184		Anthus	VRN-B1 Triticum_aestivum_Robigus_EIv1.1/ Claire_Elv1.1	99.985	13151		Anthus	VRN-B1 Triticum_aestivum_Robigus_EIv1.1/ Claire_Elv1.1	99.985	13150
Apache	VRN-B1 Triticum_aestivum_Robigus_EIv1.1/ Claire_Elv1.1	99.97	13164		Apache	VRN-B1 Triticum_aestivum_Robigus_EIv1.1/ Claire_Elv1.1	99.954	13153		Apache	VRN-B1 Triticum_aestivum_Robigus_EIv1.1/ Claire_Elv1.1	99.954	13154
Apertus	VRN-B1 Triticum_aestivum_Robigus_EIv1.1/ Claire_Elv1.1	99.932	13190		Apertus	VRN-B1 Triticum_aestivum_Robigus_EIv1.1/ Claire_Elv1.1	99.962	13151		Apertus	VRN-B1 Triticum_aestivum_Robigus_EIv1.1/ Claire_Elv1.1	99.84	13166
Aquila	VRN-B1 Triticum_aestivum_Robigus_EIv1.1/ Claire_Elv1.1	99.947	13177		Aquila	VRN-B1 Triticum_aestivum_Robigus_EIv1.1/ Claire_Elv1.1	99.954	13153		Aquila	VRN-B1 Triticum_aestivum_Robigus_EIv1.1/ Claire_Elv1.1	99.962	13153
Aristos	VRN-B1 Triticum_aestivum_Robigus_EIv1.1/ Claire_Elv1.1	99.932	13194		Aristos	VRN-B1 Triticum_aestivum_Robigus_EIv1.1/ Claire_Elv1.1	99.97	13152		Aristos	VRN-B1 Triticum_aestivum_Robigus_EIv1.1/ Claire_Elv1.1	99.924	13155
Arktis	VRN-B1 Triticum_aestivum_Robigus_EIv1.1/ Claire_Elv1.1	99.939	13188		Arktis	VRN-B1 Triticum_aestivum_Robigus_EIv1.1/ Claire_Elv1.1	99.84	13164		Arktis	VRN-B1 Triticum_aestivum_Robigus_EIv1.1/ Claire_Elv1.1	99.932	13158
Arlequin	VRN-B1 Triticum_aestivum_Robigus_EIv1.1/ Claire_Elv1.1	99.622	13222		Arlequin	VRN-B1 Triticum_aestivum_Robigus_EIv1.1/ Claire_Elv1.1	99.97	13152		Arlequin	VRN-B1 Triticum_aestivum_Robigus_EIv1.1/ Claire_Elv1.1	99.932	13155
Aron	VRN-B1 Triticum_aestivum_Robigus_EIv1.1/ Claire_Elv1.1	99.373	13230		Aron	VRN-B1 Triticum_aestivum_Robigus_EIv1.1/ Claire_Elv1.1	99.651	13187		Aron	VRN-B1 Triticum_aestivum_Robigus_EIv1.1/ Claire_Elv1.1	99.477	13192
Asketis	VRN-B1 Triticum_aestivum_Robigus_EIv1.1/ Claire_Elv1.1	99.962	13177		Asketis	VRN-B1 Triticum_aestivum_Robigus_EIv1.1/ Claire_Elv1.1	99.985	13152		Asketis	VRN-B1 Triticum_aestivum_Robigus_EIv1.1/ Claire_Elv1.1	99.954	13155
Astron	VRN-B1 Triticum_aestivum_Robigus_EIv1.1/ Claire_Elv1.1	99.977	13181		Astron	VRN-B1 Triticum_aestivum_Robigus_EIv1.1/ Claire_Elv1.1	99.977	13150		Astron	VRN-B1 Triticum_aestivum_Robigus_EIv1.1/ Claire_Elv1.1	99.977	13151
Aszita	VRN-B1 Triticum_aestivum_Robigus_EIv1.1/ Claire_Elv1.1	99.947	13200		Aszita	VRN-B1 Triticum_aestivum_Robigus_EIv1.1/ Claire_Elv1.1	99.962	13152		Aszita	VRN-B1 Triticum_aestivum_Robigus_EIv1.1/ Claire_Elv1.1	99.962	13152
Atomic	VRN-B1 Triticum_aestivum_Robigus_EIv1.1/ Claire_Elv1.1	99.954	13177		Atomic	VRN-B1 Triticum_aestivum_Robigus_EIv1.1/ Claire_Elv1.1	99.939	13152		Atomic	VRN-B1 Triticum_aestivum_Robigus_EIv1.1/ Claire_Elv1.1	99.977	13150
Avalon	VRN-B1 Triticum_aestivum_Robigus_EIv1.1/ Claire_Elv1.1	99.97	13174		Avalon	VRN-B1 Triticum_aestivum_Robigus_EIv1.1/ Claire_Elv1.1	99.977	13151		Avalon	VRN-B1 Triticum_aestivum_Robigus_EIv1.1/ Claire_Elv1.1	99.985	13150
Basalt	VRN-B1 Triticum_aestivum_Robigus_EIv1.1/ Claire_Elv1.1	99.889	12587		Basalt	VRN-B1 Triticum_aestivum_Robigus_EIv1.1/ Claire_Elv1.1	99.901	13157		Basalt	VRN-B1 Triticum_aestivum_Robigus_EIv1.1/ Claire_Elv1.1	99.787	13168
Batis	VRN-B1 Triticum_aestivum_Robigus_EIv1.1/ Claire_Elv1.1	99.917	13196		Batis	VRN-B1 Triticum_aestivum_Robigus_EIv1.1/ Claire_Elv1.1	99.894	13158		Batis	VRN-B1 Triticum_aestivum_Robigus_EIv1.1/ Claire_Elv1.1	99.901	13158
BCD 1302/83	VRN-B1 Triticum_aestivum_Robigus_EIv1.1/ Claire_Elv1.1	99.705	13215		BCD 1302/83	VRN-B1 Triticum_aestivum_Robigus_EIv1.1/ Claire_Elv1.1	99.742	13178		BCD 1302/83	VRN-B1 Triticum_aestivum_Robigus_EIv1.1/ Claire_Elv1.1	99.727	13171
Benni multifloret	VRN-B1 Triticum_aestivum_Robigus_EIv1.1/ Claire_Elv1.1	99.719	13185		Benni multifloret	VRN-B1 Triticum_aestivum_Robigus_EIv1.1/ Claire_Elv1.1	99.703	13152		Benni multifloret	VRN-B1 Triticum_aestivum_Robigus_EIv1.1/ Claire_Elv1.1	99.711	13151
Benno	VRN-B1 Triticum_aestivum_Robigus_EIv1.1/ Claire_Elv1.1	99.97	13186		Benno	VRN-B1 Triticum_aestivum_Robigus_EIv1.1/ Claire_Elv1.1	99.947	13154		Benno	VRN-B1 Triticum_aestivum_Robigus_EIv1.1/ Claire_Elv1.1	99.985	13150
Biscay	VRN-B1 Triticum_aestivum_Robigus_EIv1.1/ Claire_Elv1.1	99.962	13189		Biscay	VRN-B1 Triticum_aestivum_Robigus_EIv1.1/ Claire_Elv1.1	99.939	13154		Biscay	VRN-B1 Triticum_aestivum_Robigus_EIv1.1/ Claire_Elv1.1	99.947	13155
Bombus	VRN-B1 Triticum_aestivum_Robigus_EIv1.1/ Claire_Elv1.1	99.947	13193		Bombus	VRN-B1 Triticum_aestivum_Robigus_EIv1.1/ Claire_Elv1.1	99.962	13154		Bombus	VRN-B1 Triticum_aestivum_Robigus_EIv1.1/ Claire_Elv1.1	99.954	13154
Boregan	VRN-B1 Triticum_aestivum_Robigus_EIv1.1/ Claire_Elv1.1	99.977	13190		Boregan	VRN-B1 Triticum_aestivum_Robigus_EIv1.1/ Claire_Elv1.1	99.954	13151		Boregan	VRN-B1 Triticum_aestivum_Robigus_EIv1.1/ Claire_Elv1.1	99.985	13150
Boxer	VRN-B1 Triticum_aestivum_Robigus_EIv1.1/ Claire_Elv1.1	99.72	13196		Boxer	VRN-B1 Triticum_aestivum_Robigus_EIv1.1/ Claire_Elv1.1	99.962	13153		Boxer	VRN-B1 Triticum_aestivum_Robigus_EIv1.1/ Claire_Elv1.1	99.977	13151
Brigand	VRN-B1 Triticum_aestivum_Robigus_EIv1.1/ Claire_Elv1.1	99.917	13202		Brigand	VRN-B1 Triticum_aestivum_Robigus_EIv1.1/ Claire_Elv1.1	99.932	13155		Brigand	VRN-B1 Triticum_aestivum_Robigus_EIv1.1/ Claire_Elv1.1	99.924	13157
Brillant	VRN-B1 Triticum_aestivum_Robigus_EIv1.1/ Claire_Elv1.1	99.955	13194		Brillant	VRN-B1 Triticum_aestivum_Robigus_EIv1.1/ Claire_Elv1.1	99.954	13153		Brillant	VRN-B1 Triticum_aestivum_Robigus_EIv1.1/ Claire_Elv1.1	99.985	13152
Bussard	VRN-B1 Triticum_aestivum_Robigus_EIv1.1/ Claire_Elv1.1	99.962	13184		Bussard	VRN-B1 Triticum_aestivum_Robigus_EIv1.1/ Claire_Elv1.1	99.954	13151		Bussard	VRN-B1 Triticum_aestivum_Robigus_EIv1.1/ Claire_Elv1.1	99.962	13150
Butaro	VRN-B1 Triticum_aestivum_Robigus_EIv1.1/ Claire_Elv1.1	99.765	13217		Butaro	VRN-B1 Triticum_aestivum_Robigus_EIv1.1/ Claire_Elv1.1	99.909	13155		Butaro	VRN-B1 Triticum_aestivum_Robigus_EIv1.1/ Claire_Elv1.1	99.947	13153
Cajeme 71	VRN-B1 Triticum_aestivum_LongReach_Lancer_v1.0.pseudomolecules1	99.616	14062		Cajeme 71	VRN-B1 Triticum_aestivum_LongReach_Lancer_v1.0.pseudomolecules1	99.608	14026		Cajeme 71	VRN-B1 Triticum_aestivum_LongReach_Lancer_v1.0.pseudomolecules1	99.772	14005
Cappelle Desprez	VRN-B1 Triticum_aestivum_Weebill_1_v1.scaffolds	99.984	6323		Cappelle Desprez	VRN-B1 Triticum_aestivum_Weebill_1_v1.scaffolds	99.984	6299		Cappelle Desprez	VRN-B1 Triticum_aestivum_Weebill_1_v1.scaffolds	99.984	6299
Caphorn	VRN-B1 Triticum_aestivum_Robigus_EIv1.1/ Claire_Elv1.1	99.962	13181		Caphorn	VRN-B1 Triticum_aestivum_Robigus_EIv1.1/ Claire_Elv1.1	99.962	13150		Caphorn	VRN-B1 Triticum_aestivum_Robigus_EIv1.1/ Claire_Elv1.1	99.992	13150
Capone	VRN-B1 Triticum_aestivum_Robigus_EIv1.1/ Claire_Elv1.1	99.992	13184		Capone	VRN-B1 Triticum_aestivum_Robigus_EIv1.1/ Claire_Elv1.1	99.962	13152		Capone	VRN-B1 Triticum_aestivum_Robigus_EIv1.1/ Claire_Elv1.1	99.97	13151
Carenius	VRN-B1 Triticum_aestivum_Robigus_EIv1.1/ Claire_Elv1.1	99.924	13200		Carenius	VRN-B1 Triticum_aestivum_Robigus_EIv1.1/ Claire_Elv1.1	99.954	13153		Carenius	VRN-B1 Triticum_aestivum_Robigus_EIv1.1/ Claire_Elv1.1	99.947	13154
Caribo	VRN-B1 Triticum_aestivum_Robigus_EIv1.1/ Claire_Elv1.1	99.848	13187		Caribo	VRN-B1 Triticum_aestivum_Robigus_EIv1.1/ Claire_Elv1.1	99.886	13160		Caribo	VRN-B1 Triticum_aestivum_Robigus_EIv1.1/ Claire_Elv1.1	99.78	13174
Carimulti	VRN-B1 Triticum_aestivum_Robigus_EIv1.1/ Claire_Elv1.1	99.97	13186		Carimulti	VRN-B1 Triticum_aestivum_Robigus_EIv1.1/ Claire_Elv1.1	99.962	13152		Carimulti	VRN-B1 Triticum_aestivum_Robigus_EIv1.1/ Claire_Elv1.1	99.977	13151
Carisuper	VRN-B1 Triticum_aestivum_Robigus_EIv1.1/ Claire_Elv1.1	99.75	13220		Carisuper	VRN-B1 Triticum_aestivum_Robigus_EIv1.1/ Claire_Elv1.1	99.962	13153		Carisuper	VRN-B1 Triticum_aestivum_Robigus_EIv1.1/ Claire_Elv1.1	99.97	13152
Centurk	VRN-B1 Triticum_aestivum_Robigus_EIv1.1/ Claire_Elv1.1	99.954	13182		Centurk	VRN-B1 Triticum_aestivum_Robigus_EIv1.1/ Claire_Elv1.1	99.962	13152		Centurk	VRN-B1 Triticum_aestivum_Robigus_EIv1.1/ Claire_Elv1.1	99.97	13151
Chevalier	VRN-B1 Triticum_aestivum_Robigus_EIv1.1/ Claire_Elv1.1	99.871	13199		Chevalier	VRN-B1 Triticum_aestivum_Robigus_EIv1.1/ Claire_Elv1.1	99.924	13158		Chevalier	VRN-B1 Triticum_aestivum_Robigus_EIv1.1/ Claire_Elv1.1	99.871	13165
Clairee	VRN-B1 Triticum_aestivum_Robigus_EIv1.1/ Claire_Elv1.1	99.932	13186		Clairee	VRN-B1 Triticum_aestivum_Robigus_EIv1.1/ Claire_Elv1.1	99.954	13152		Clairee	VRN-B1 Triticum_aestivum_Robigus_EIv1.1/ Claire_Elv1.1	99.947	13154
Colonia	VRN-B1 Triticum_aestivum_Robigus_EIv1.1/ Claire_Elv1.1	99.962	13174		Colonia	VRN-B1 Triticum_aestivum_Robigus_EIv1.1/ Claire_Elv1.1	99.97	13150		Colonia	VRN-B1 Triticum_aestivum_Robigus_EIv1.1/ Claire_Elv1.1	99.992	13150
Cordiale	VRN-B1 Triticum_aestivum_Robigus_EIv1.1/ Claire_Elv1.1	99.97	13184		Cordiale	VRN-B1 Triticum_aestivum_Robigus_EIv1.1/ Claire_Elv1.1	99.894	13159		Cordiale	VRN-B1 Triticum_aestivum_Robigus_EIv1.1/ Claire_Elv1.1	99.97	13151
Cubus	VRN-B1 Triticum_aestivum_Robigus_EIv1.1/ Claire_Elv1.1	99.977	13184		Cubus	VRN-B1 Triticum_aestivum_Robigus_EIv1.1/ Claire_Elv1.1	99.962	13151		Cubus	VRN-B1 Triticum_aestivum_Robigus_EIv1.1/ Claire_Elv1.1	99.977	13150
Dekan	VRN-B1 Triticum_aestivum_Robigus_EIv1.1/ Claire_Elv1.1	99.592	13227		Dekan	VRN-B1 Triticum_aestivum_Robigus_EIv1.1/ Claire_Elv1.1	99.726	13150		Dekan	VRN-B1 Triticum_aestivum_Robigus_EIv1.1/ Claire_Elv1.1	99.84	13162
Desamo	VRN-B1 Triticum_aestivum_Robigus_EIv1.1/ Claire_Elv1.1	99.073	13265		Desamo	-	-	-		Desamo	VRN-B1 Triticum_aestivum_Robigus_EIv1.1/ Claire_Elv1.1	99.31	13189
Diplomat	VRN-B1 Triticum_aestivum_Robigus_EIv1.1/ Claire_Elv1.1	99.932	13185		Diplomat	VRN-B1 Triticum_aestivum_Robigus_EIv1.1/ Claire_Elv1.1	99.954	13150		Diplomat	VRN-B1 Triticum_aestivum_Robigus_EIv1.1/ Claire_Elv1.1	99.962	13150
Discus	VRN-B1 Triticum_aestivum_Robigus_EIv1.1/ Claire_Elv1.1	99.954	13185		Discus	VRN-B1 Triticum_aestivum_Robigus_EIv1.1/ Claire_Elv1.1	99.977	13151		Discus	VRN-B1 Triticum_aestivum_Robigus_EIv1.1/ Claire_Elv1.1	99.977	13150
Disponent	VRN-B1 Triticum_aestivum_Robigus_EIv1.1/ Claire_Elv1.1	99.985	13174		Disponent	VRN-B1 Triticum_aestivum_Robigus_EIv1.1/ Claire_Elv1.1	99.962	13151		Disponent	VRN-B1 Triticum_aestivum_Robigus_EIv1.1/ Claire_Elv1.1	99.97	13150
Drifter	VRN-B1 Triticum_aestivum_Robigus_EIv1.1/ Claire_Elv1.1	99.902	13199		Drifter	VRN-B1 Triticum_aestivum_Robigus_EIv1.1/ Claire_Elv1.1	99.977	13152		Drifter	VRN-B1 Triticum_aestivum_Robigus_EIv1.1/ Claire_Elv1.1	99.977	13153
Durin	VRN-B1 Triticum_aestivum_Robigus_EIv1.1/ Claire_Elv1.1	99.629	13216		Durin	VRN-B1 Triticum_aestivum_Robigus_EIv1.1/ Claire_Elv1.1	99.765	13174		Durin	VRN-B1 Triticum_aestivum_Robigus_EIv1.1/ Claire_Elv1.1	99.757	13178
Edgar	-	-	-		Edgar	VRN-B1 Triticum_aestivum_Robigus_EIv1.1/ Claire_Elv1.1	99.939	13155		Edgar	VRN-B1 Triticum_aestivum_Robigus_EIv1.1/ Claire_Elv1.1	99.954	13153
Edward	VRN-B1 Triticum_aestivum_Robigus_EIv1.1/ Claire_Elv1.1	99.985	13174		Edward	VRN-B1 Triticum_aestivum_Robigus_EIv1.1/ Claire_Elv1.1	99.962	13151		Edward	VRN-B1 Triticum_aestivum_Robigus_EIv1.1/ Claire_Elv1.1	99.992	13151
Einstein	VRN-B1 Triticum_aestivum_Robigus_EIv1.1/ Claire_Elv1.1	99.848	13196		Einstein	VRN-B1 Triticum_aestivum_Robigus_EIv1.1/ Claire_Elv1.1	99.985	13151		Einstein	VRN-B1 Triticum_aestivum_Robigus_EIv1.1/ Claire_Elv1.1	99.954	13153
Elixer	VRN-B1 Triticum_aestivum_Robigus_EIv1.1/ Claire_Elv1.1	99.977	13186		Elixer	VRN-B1 Triticum_aestivum_Robigus_EIv1.1/ Claire_Elv1.1	100	13150		Elixer	VRN-B1 Triticum_aestivum_Robigus_EIv1.1/ Claire_Elv1.1	100	13150
Ellvis	VRN-B1 Triticum_aestivum_Robigus_EIv1.1/ Claire_Elv1.1	99.977	13176		Ellvis	VRN-B1 Triticum_aestivum_Robigus_EIv1.1/ Claire_Elv1.1	99.977	13153		Ellvis	VRN-B1 Triticum_aestivum_Robigus_EIv1.1/ Claire_Elv1.1	99.97	13152
Enorm	-	-	-		Enorm	VRN-B1 Triticum_aestivum_Robigus_EIv1.1/ Claire_Elv1.1	99.871	13159		Enorm	VRN-B1 Triticum_aestivum_Robigus_EIv1.1/ Claire_Elv1.1	99.909	13156
Estivus	VRN-B1 Triticum_aestivum_Robigus_EIv1.1/ Claire_Elv1.1	99.954	13186		Estivus	VRN-B1 Triticum_aestivum_Robigus_EIv1.1/ Claire_Elv1.1	99.97	13151		Estivus	VRN-B1 Triticum_aestivum_Robigus_EIv1.1/ Claire_Elv1.1	99.962	13152
Event	VRN-B1 Triticum_aestivum_Robigus_EIv1.1/ Claire_Elv1.1	99.955	13192		Event	VRN-B1 Triticum_aestivum_Robigus_EIv1.1/ Claire_Elv1.1	99.909	13157		Event	VRN-B1 Triticum_aestivum_Robigus_EIv1.1/ Claire_Elv1.1	99.977	13152
Famulus	VRN-B1 Triticum_aestivum_Robigus_EIv1.1/ Claire_Elv1.1	99.977	13181		Famulus	VRN-B1 Triticum_aestivum_Robigus_EIv1.1/ Claire_Elv1.1	99.954	13151		Famulus	VRN-B1 Triticum_aestivum_Robigus_EIv1.1/ Claire_Elv1.1	99.947	13153
Fedor	VRN-B1 Triticum_aestivum_Robigus_EIv1.1/ Claire_Elv1.1	99.909	13194		Fedor	VRN-B1 Triticum_aestivum_Robigus_EIv1.1/ Claire_Elv1.1	99.947	13153		Fedor	VRN-B1 Triticum_aestivum_Robigus_EIv1.1/ Claire_Elv1.1	99.954	13153
Florian	VRN-B1 Triticum_aestivum_Robigus_EIv1.1/ Claire_Elv1.1	99.924	13191		Florian	VRN-B1 Triticum_aestivum_Robigus_EIv1.1/ Claire_Elv1.1	99.962	13151		Florian	VRN-B1 Triticum_aestivum_Robigus_EIv1.1/ Claire_Elv1.1	99.977	13151
Florida	VRN-B1 Triticum_aestivum_Robigus_EIv1.1/ Claire_Elv1.1	99.939	13195		Florida	VRN-B1 Triticum_aestivum_Robigus_EIv1.1/ Claire_Elv1.1	99.947	13154		Florida	VRN-B1 Triticum_aestivum_Robigus_EIv1.1/ Claire_Elv1.1	99.947	13154
Forum	VRN-B1 Triticum_aestivum_Robigus_EIv1.1/ Claire_Elv1.1	99.947	13183		Forum	VRN-B1 Triticum_aestivum_Robigus_EIv1.1/ Claire_Elv1.1	99.947	13152		Forum	VRN-B1 Triticum_aestivum_Robigus_EIv1.1/ Claire_Elv1.1	99.97	13151
Gaucho	VRN-B1 Triticum_aestivum_Robigus_EIv1.1/ Claire_Elv1.1	99.947	13195		Gaucho	VRN-B1 Triticum_aestivum_Robigus_EIv1.1/ Claire_Elv1.1	99.954	13152		Gaucho	VRN-B1 Triticum_aestivum_Robigus_EIv1.1/ Claire_Elv1.1	99.962	13152
Genius	VRN-B1 Triticum_aestivum_Robigus_EIv1.1/ Claire_Elv1.1	99.886	13190		Genius	VRN-B1 Triticum_aestivum_Robigus_EIv1.1/ Claire_Elv1.1	99.909	13158		Genius	VRN-B1 Triticum_aestivum_Robigus_EIv1.1/ Claire_Elv1.1	99.924	13158
Glaucus	-	-	-		Glaucus	VRN-B1 Triticum_aestivum_Robigus_EIv1.1/ Claire_Elv1.1	99.848	13163		Glaucus	VRN-B1 Triticum_aestivum_Robigus_EIv1.1/ Claire_Elv1.1	99.924	13156
Global	VRN-B1 Triticum_aestivum_Robigus_EIv1.1/ Claire_Elv1.1	99.712	13197		Global	VRN-B1 Triticum_aestivum_Robigus_EIv1.1/ Claire_Elv1.1	99.764	13150		Global	VRN-B1 Triticum_aestivum_Robigus_EIv1.1/ Claire_Elv1.1	99.78	13172
Gordian	VRN-B1 Triticum_aestivum_Robigus_EIv1.1/ Claire_Elv1.1	99.818	13208		Gordian	VRN-B1 Triticum_aestivum_Robigus_EIv1.1/ Claire_Elv1.1	99.932	13155		Gordian	VRN-B1 Triticum_aestivum_Robigus_EIv1.1/ Claire_Elv1.1	99.818	13170
Götz	VRN-B1 Triticum_aestivum_Robigus_EIv1.1/ Claire_Elv1.1	99.758	13207		Götz	VRN-B1 Triticum_aestivum_Robigus_EIv1.1/ Claire_Elv1.1	99.901	13159		Götz	VRN-B1 Triticum_aestivum_Robigus_EIv1.1/ Claire_Elv1.1	99.825	13169
Gourmet	VRN-B1 Triticum_aestivum_Robigus_EIv1.1/ Claire_Elv1.1	99.932	13190		Gourmet	VRN-B1 Triticum_aestivum_Robigus_EIv1.1/ Claire_Elv1.1	99.939	13158		Gourmet	VRN-B1 Triticum_aestivum_Robigus_EIv1.1/ Claire_Elv1.1	99.924	13159
Greif	-	-	-		Greif	VRN-B1 Triticum_aestivum_Robigus_EIv1.1/ Claire_Elv1.1	99.977	13152		Greif	VRN-B1 Triticum_aestivum_Robigus_EIv1.1/ Claire_Elv1.1	99.992	13151
Helios	VRN-B1 Triticum_aestivum_Robigus_EIv1.1/ Claire_Elv1.1	99.099	13202		Helios	VRN-B1 Triticum_aestivum_Robigus_EIv1.1/ Claire_Elv1.1	99.818	13163		Helios	VRN-B1 Triticum_aestivum_Robigus_EIv1.1/ Claire_Elv1.1	99.909	13155
Hermann	VRN-B1 Triticum_aestivum_Robigus_EIv1.1/ Claire_Elv1.1	99.939	13186		Hermann	VRN-B1 Triticum_aestivum_Robigus_EIv1.1/ Claire_Elv1.1	99.916	13155		Hermann	VRN-B1 Triticum_aestivum_Robigus_EIv1.1/ Claire_Elv1.1	99.947	13153
Herzog	VRN-B1 Triticum_aestivum_Robigus_EIv1.1/ Claire_Elv1.1	99.909	13192		Herzog	VRN-B1 Triticum_aestivum_Robigus_EIv1.1/ Claire_Elv1.1	99.916	13160		Herzog	VRN-B1 Triticum_aestivum_Robigus_EIv1.1/ Claire_Elv1.1	99.825	13169
Highbury	VRN-B1 Triticum_aestivum_Weebill_1_v1.scaffolds	99.968	6329		Highbury	VRN-B1 Triticum_aestivum_Weebill_1_v1.scaffolds	99.937	6302		Highbury	VRN-B1 Triticum_aestivum_Weebill_1_v1.scaffolds	99.984	6300
Hope	VRN-B1 Triticum_aestivum_Robigus_EIv1.1/ Claire_Elv1.1	99.97	13180		Hope	VRN-B1 Triticum_aestivum_Robigus_EIv1.1/ Claire_Elv1.1	99.962	13152		Hope	VRN-B1 Triticum_aestivum_Robigus_EIv1.1/ Claire_Elv1.1	99.947	13154
Hybery	-	-	-		Hybery	-	-	-		Hybery	-	-	-
Hyland	VRN-B1 Triticum_aestivum_Robigus_EIv1.1/ Claire_Elv1.1	99.977	13182		Hyland	VRN-B1 Triticum_aestivum_Robigus_EIv1.1/ Claire_Elv1.1	99.977	13150		Hyland	VRN-B1 Triticum_aestivum_Robigus_EIv1.1/ Claire_Elv1.1	99.977	13152
Hylux	VRN-B1 Triticum_aestivum_Robigus_EIv1.1/ Claire_Elv1.1	99.977	13175		Hylux	VRN-B1 Triticum_aestivum_Robigus_EIv1.1/ Claire_Elv1.1	99.985	13152		Hylux	VRN-B1 Triticum_aestivum_Robigus_EIv1.1/ Claire_Elv1.1	99.947	13153
Ibis	VRN-B1 Triticum_aestivum_Robigus_EIv1.1/ Claire_Elv1.1	99.985	13175		Ibis	VRN-B1 Triticum_aestivum_Robigus_EIv1.1/ Claire_Elv1.1	99.985	13150		Ibis	VRN-B1 Triticum_aestivum_Robigus_EIv1.1/ Claire_Elv1.1	99.977	13152
Impression	VRN-B1 Triticum_aestivum_Robigus_EIv1.1/ Claire_Elv1.1	99.962	13174		Impression	VRN-B1 Triticum_aestivum_Robigus_EIv1.1/ Claire_Elv1.1	99.97	13146		Impression	VRN-B1 Triticum_aestivum_Robigus_EIv1.1/ Claire_Elv1.1	99.985	13150
Inspiration	VRN-B1 Triticum_aestivum_Robigus_EIv1.1/ Claire_Elv1.1	99.553	13210		Inspiration	VRN-B1 Triticum_aestivum_Robigus_EIv1.1/ Claire_Elv1.1	99.985	13150		Inspiration	VRN-B1 Triticum_aestivum_Robigus_EIv1.1/ Claire_Elv1.1	99.992	13150
Intro	VRN-B1 Triticum_aestivum_Robigus_EIv1.1/ Claire_Elv1.1	99.864	13197		Intro	VRN-B1 Triticum_aestivum_Robigus_EIv1.1/ Claire_Elv1.1	99.863	13160		Intro	VRN-B1 Triticum_aestivum_Robigus_EIv1.1/ Claire_Elv1.1	99.863	13162
INTRO 615	-	-	-		INTRO 615	VRN-B1 Triticum_aestivum_Weebill_1_v1.scaffolds	100	4432		INTRO 615	VRN-B1 Triticum_aestivum_Weebill_1_v1.scaffolds	100	4432
	-	-	-			VRN-B1 Triticum_aestivum_Weebill_1_v1.scaffolds	99.946	1837			VRN-B1 Triticum_aestivum_Weebill_1_v1.scaffolds	99.946	1837
Isengrain	VRN-B1 Triticum_aestivum_Robigus_EIv1.1/ Claire_Elv1.1	99.858	11301		Isengrain	VRN-B1 Triticum_aestivum_Robigus_EIv1.1/ Claire_Elv1.1	99.848	13155		Isengrain	VRN-B1 Triticum_aestivum_Robigus_EIv1.1/ Claire_Elv1.1	99.825	13162
Ivanka	VRN-B1 Triticum_aestivum_Robigus_EIv1.1/ Claire_Elv1.1	99.97	13192		Ivanka	VRN-B1 Triticum_aestivum_Robigus_EIv1.1/ Claire_Elv1.1	99.932	13153		Ivanka	VRN-B1 Triticum_aestivum_Robigus_EIv1.1/ Claire_Elv1.1	99.962	13151
Jafet	VRN-B1 Triticum_aestivum_Robigus_EIv1.1/ Claire_Elv1.1	99.97	13184		Jafet	VRN-B1 Triticum_aestivum_Robigus_EIv1.1/ Claire_Elv1.1	99.977	13151		Jafet	VRN-B1 Triticum_aestivum_Robigus_EIv1.1/ Claire_Elv1.1	99.992	13150
JB Asano	VRN-B1 Triticum_aestivum_Robigus_EIv1.1/ Claire_Elv1.1	99.705	13222		JB Asano	VRN-B1 Triticum_aestivum_Robigus_EIv1.1/ Claire_Elv1.1	99.697	13184		JB Asano	VRN-B1 Triticum_aestivum_Robigus_EIv1.1/ Claire_Elv1.1	99.734	13182
Jenga	VRN-B1 Triticum_aestivum_Robigus_EIv1.1/ Claire_Elv1.1	99.871	13198		Jenga	VRN-B1 Triticum_aestivum_Robigus_EIv1.1/ Claire_Elv1.1	99.818	13159		Jenga	VRN-B1 Triticum_aestivum_Robigus_EIv1.1/ Claire_Elv1.1	99.924	13153
Joss	VRN-B1 Triticum_aestivum_LongReach_Lancer_v1.0.pseudomolecules1	99.259	14043		Joss	VRN-B1 Triticum_aestivum_LongReach_Lancer_v1.0.pseudomolecules1	99.536	14023		Joss	VRN-B1 Triticum_aestivum_LongReach_Lancer_v1.0.pseudomolecules1	99.222	12597
Kalahari	VRN-B1 Triticum_aestivum_Robigus_EIv1.1/ Claire_Elv1.1	99.977	13184		Kalahari	VRN-B1 Triticum_aestivum_Robigus_EIv1.1/ Claire_Elv1.1	99.977	13152		Kalahari	VRN-B1 Triticum_aestivum_Robigus_EIv1.1/ Claire_Elv1.1	99.985	13150
Knirps	VRN-B1 Triticum_aestivum_Robigus_EIv1.1/ Claire_Elv1.1	99.962	13193		Knirps	VRN-B1 Triticum_aestivum_Robigus_EIv1.1/ Claire_Elv1.1	99.932	13157		Knirps	VRN-B1 Triticum_aestivum_Robigus_EIv1.1/ Claire_Elv1.1	99.977	13152
Kobold	VRN-B1 Triticum_aestivum_Robigus_EIv1.1/ Claire_Elv1.1	99.864	13189		Kobold	VRN-B1 Triticum_aestivum_Robigus_EIv1.1/ Claire_Elv1.1	99.962	13152		Kobold	VRN-B1 Triticum_aestivum_Robigus_EIv1.1/ Claire_Elv1.1	99.954	13152
Kometus	VRN-B1 Triticum_aestivum_Robigus_EIv1.1/ Claire_Elv1.1	99.954	13185		Kometus	VRN-B1 Triticum_aestivum_Robigus_EIv1.1/ Claire_Elv1.1	99.954	13153		Kometus	VRN-B1 Triticum_aestivum_Robigus_EIv1.1/ Claire_Elv1.1	99.954	13151
Konsul	VRN-B1 Triticum_aestivum_Robigus_EIv1.1/ Claire_Elv1.1	99.985	13184		Konsul	VRN-B1 Triticum_aestivum_Robigus_EIv1.1/ Claire_Elv1.1	99.954	13154		Konsul	VRN-B1 Triticum_aestivum_Robigus_EIv1.1/ Claire_Elv1.1	99.977	13152
Kontrast	VRN-B1 Triticum_aestivum_Robigus_EIv1.1/ Claire_Elv1.1	99.727	13206		Kontrast	VRN-B1 Triticum_aestivum_Robigus_EIv1.1/ Claire_Elv1.1	99.795	13171		Kontrast	VRN-B1 Triticum_aestivum_Robigus_EIv1.1/ Claire_Elv1.1	99.78	13175
Kormoran	VRN-B1 Triticum_aestivum_Robigus_EIv1.1/ Claire_Elv1.1	99.924	13197		Kormoran	VRN-B1 Triticum_aestivum_Robigus_EIv1.1/ Claire_Elv1.1	99.886	13159		Kormoran	VRN-B1 Triticum_aestivum_Robigus_EIv1.1/ Claire_Elv1.1	99.894	13162
Kraka	-	-	-		Kraka	-	-	-		Kraka	-	-	-
Kranich	VRN-B1 Triticum_aestivum_Robigus_EIv1.1/ Claire_Elv1.1	99.985	13180		Kranich	VRN-B1 Triticum_aestivum_Robigus_EIv1.1/ Claire_Elv1.1	99.977	13150		Kranich	VRN-B1 Triticum_aestivum_Robigus_EIv1.1/ Claire_Elv1.1	99.985	13150
Kronjuwel	VRN-B1 Triticum_aestivum_Robigus_EIv1.1/ Claire_Elv1.1	99.939	13187		Kronjuwel	VRN-B1 Triticum_aestivum_Robigus_EIv1.1/ Claire_Elv1.1	99.939	13153		Kronjuwel	VRN-B1 Triticum_aestivum_Robigus_EIv1.1/ Claire_Elv1.1	99.962	13153
Kurt	VRN-B1 Triticum_aestivum_Robigus_EIv1.1/ Claire_Elv1.1	99.871	13204		Kurt	VRN-B1 Triticum_aestivum_Robigus_EIv1.1/ Claire_Elv1.1	99.909	13161		Kurt	VRN-B1 Triticum_aestivum_Robigus_EIv1.1/ Claire_Elv1.1	99.833	13168
KWS Cobalt	VRN-B1 Triticum_aestivum_Robigus_EIv1.1/ Claire_Elv1.1	99.561	13198		KWS Cobalt	VRN-B1 Triticum_aestivum_Robigus_EIv1.1/ Claire_Elv1.1	99.499	13163		KWS Cobalt	VRN-B1 Triticum_aestivum_Robigus_EIv1.1/ Claire_Elv1.1	99.628	13168
KWS Ferrum	VRN-B1 Triticum_aestivum_Robigus_EIv1.1/ Claire_Elv1.1	99.955	13192		KWS Ferrum	VRN-B1 Triticum_aestivum_Robigus_EIv1.1/ Claire_Elv1.1	99.909	13151		KWS Ferrum	VRN-B1 Triticum_aestivum_Robigus_EIv1.1/ Claire_Elv1.1	99.954	13152
KWS Milaneco	VRN-B1 Triticum_aestivum_Robigus_EIv1.1/ Claire_Elv1.1	99.833	13203		KWS Milaneco	VRN-B1 Triticum_aestivum_Robigus_EIv1.1/ Claire_Elv1.1	99.856	13163		KWS Milaneco	VRN-B1 Triticum_aestivum_Robigus_EIv1.1/ Claire_Elv1.1	99.932	13155
KWS Pius	VRN-B1 Triticum_aestivum_Robigus_EIv1.1/ Claire_Elv1.1	99.909	13193		KWS Pius	VRN-B1 Triticum_aestivum_Robigus_EIv1.1/ Claire_Elv1.1	99.498	13150		KWS Pius	VRN-B1 Triticum_aestivum_Robigus_EIv1.1/ Claire_Elv1.1	99.84	13165
KWS Santiago	VRN-B1 Triticum_aestivum_Robigus_EIv1.1/ Claire_Elv1.1	99.955	13193		KWS Santiago	VRN-B1 Triticum_aestivum_Robigus_EIv1.1/ Claire_Elv1.1	99.734	13179		KWS Santiago	VRN-B1 Triticum_aestivum_Robigus_EIv1.1/ Claire_Elv1.1	99.962	13153
Lambriego Inia	VRN-B1 Triticum_aestivum_LongReach_Lancer_v1.0.pseudomolecules1	99.964	14034		Lambriego Inia	VRN-B1 Triticum_aestivum_LongReach_Lancer_v1.0.pseudomolecules1	99.95	13990		Lambriego Inia	VRN-B1 Triticum_aestivum_LongReach_Lancer_v1.0.pseudomolecules1	99.943	13991
Landsknecht	VRN-B1 Triticum_aestivum_Robigus_EIv1.1/ Claire_Elv1.1	99.902	13199		Landsknecht	VRN-B1 Triticum_aestivum_Robigus_EIv1.1/ Claire_Elv1.1	99.787	13172		Landsknecht	VRN-B1 Triticum_aestivum_Robigus_EIv1.1/ Claire_Elv1.1	99.841	13168
Linus	VRN-B1 Triticum_aestivum_Robigus_EIv1.1/ Claire_Elv1.1	99.871	13202		Linus	-				Linus	VRN-B1 Triticum_aestivum_Robigus_EIv1.1/ Claire_Elv1.1	99.848	13167
Ludwig	VRN-B1 Triticum_aestivum_Robigus_EIv1.1/ Claire_Elv1.1	99.939	13188		Ludwig	VRN-B1 Triticum_aestivum_Robigus_EIv1.1/ Claire_Elv1.1	99.985	13151		Ludwig	VRN-B1 Triticum_aestivum_Robigus_EIv1.1/ Claire_Elv1.1	99.977	13150
Magister	VRN-B1 Triticum_aestivum_Robigus_EIv1.1/ Claire_Elv1.1	99.97	13174		Magister	VRN-B1 Triticum_aestivum_Robigus_EIv1.1/ Claire_Elv1.1	99.97	13151		Magister	VRN-B1 Triticum_aestivum_Robigus_EIv1.1/ Claire_Elv1.1	99.97	13150
Magnus	VRN-B1 Triticum_aestivum_Robigus_EIv1.1/ Claire_Elv1.1	99.909	13193		Magnus	VRN-B1 Triticum_aestivum_Robigus_EIv1.1/ Claire_Elv1.1	99.924	13152		Magnus	VRN-B1 Triticum_aestivum_Robigus_EIv1.1/ Claire_Elv1.1	99.916	13155
Manager	VRN-B1 Triticum_aestivum_Robigus_EIv1.1/ Claire_Elv1.1	99.803	13196		Manager	VRN-B1 Triticum_aestivum_Robigus_EIv1.1/ Claire_Elv1.1	99.924	13154		Manager	VRN-B1 Triticum_aestivum_Robigus_EIv1.1/ Claire_Elv1.1	99.932	13155
Maris Huntsman	VRN-B1 Triticum_aestivum_Robigus_EIv1.1/ Claire_Elv1.1	99.992	13175		Maris Huntsman	VRN-B1 Triticum_aestivum_Robigus_EIv1.1/ Claire_Elv1.1	99.977	13153		Maris Huntsman	VRN-B1 Triticum_aestivum_Robigus_EIv1.1/ Claire_Elv1.1	99.992	13151
Matrix	VRN-B1 Triticum_aestivum_Robigus_EIv1.1/ Claire_Elv1.1	99.569	13219		Matrix	VRN-B1 Triticum_aestivum_Robigus_EIv1.1/ Claire_Elv1.1	99.332	13179		Matrix	VRN-B1 Triticum_aestivum_Robigus_EIv1.1/ Claire_Elv1.1	99.583	13185
Meister	VRN-B1 Triticum_aestivum_Robigus_EIv1.1/ Claire_Elv1.1	99.026	13243		Meister	VRN-B1 Triticum_aestivum_Robigus_EIv1.1/ Claire_Elv1.1	99.954	13151		Meister	VRN-B1 Triticum_aestivum_Robigus_EIv1.1/ Claire_Elv1.1	99.977	13151
Memory	VRN-B1 Triticum_aestivum_Robigus_EIv1.1/ Claire_Elv1.1	99.954	13185		Memory	VRN-B1 Triticum_aestivum_Robigus_EIv1.1/ Claire_Elv1.1	99.916	13158		Memory	VRN-B1 Triticum_aestivum_Robigus_EIv1.1/ Claire_Elv1.1	99.886	13159
Mentor	VRN-B1 Triticum_aestivum_Robigus_EIv1.1/ Claire_Elv1.1	99.917	13199		Mentor	VRN-B1 Triticum_aestivum_Robigus_EIv1.1/ Claire_Elv1.1	99.901	13152		Mentor	VRN-B1 Triticum_aestivum_Robigus_EIv1.1/ Claire_Elv1.1	99.962	13153
Mex. 17 bb	VRN-B1 Triticum_aestivum_Robigus_EIv1.1/ Claire_Elv1.1	99.992	13190		Mex. 17 bb	VRN-B1 Triticum_aestivum_Robigus_EIv1.1/ Claire_Elv1.1	99.977	13152		Mex. 17 bb	VRN-B1 Triticum_aestivum_Robigus_EIv1.1/ Claire_Elv1.1	99.947	13152
Mex. 3	VRN-B1 Triticum_aestivum_LongReach_Lancer_v1.0.pseudomolecules1	99.344	14034		Mex. 3	VRN-B1 Triticum_aestivum_LongReach_Lancer_v1.0.pseudomolecules1	99.836	13999		Mex. 3	VRN-B1 Triticum_aestivum_LongReach_Lancer_v1.0.pseudomolecules1	99.864	13969
Monopol	VRN-B1 Triticum_aestivum_Robigus_EIv1.1/ Claire_Elv1.1	99.614	13220		Monopol	VRN-B1 Triticum_aestivum_Robigus_EIv1.1/ Claire_Elv1.1	99.985	13150		Monopol	VRN-B1 Triticum_aestivum_Robigus_EIv1.1/ Claire_Elv1.1	99.985	13152
Mulan	VRN-B1 Triticum_aestivum_Robigus_EIv1.1/ Claire_Elv1.1	99.728	13216		Mulan	VRN-B1 Triticum_aestivum_Robigus_EIv1.1/ Claire_Elv1.1	99.871	13162		Mulan	VRN-B1 Triticum_aestivum_Robigus_EIv1.1/ Claire_Elv1.1	99.787	13170
Muskat	VRN-B1 Triticum_aestivum_Robigus_EIv1.1/ Claire_Elv1.1	99.747	11484		Muskat	VRN-B1 Triticum_aestivum_Robigus_EIv1.1/ Claire_Elv1.1	99.644	13185		Muskat	VRN-B1 Triticum_aestivum_Robigus_EIv1.1/ Claire_Elv1.1	99.741	13120
NaturaStar	VRN-B1 Triticum_aestivum_LongReach_Lancer_v1.0.pseudomolecules1	99.971	14027		NaturaStar	VRN-B1 Triticum_aestivum_LongReach_Lancer_v1.0.pseudomolecules1	99.95	13988		NaturaStar	VRN-B1 Triticum_aestivum_LongReach_Lancer_v1.0.pseudomolecules1	99.971	13987
Nelson	VRN-B1 Triticum_aestivum_Robigus_EIv1.1/ Claire_Elv1.1	99.273	13199		Nelson	VRN-B1 Triticum_aestivum_Robigus_EIv1.1/ Claire_Elv1.1	99.924	13154		Nelson	VRN-B1 Triticum_aestivum_Robigus_EIv1.1/ Claire_Elv1.1	99.939	13152
Nimbus	VRN-B1 Triticum_aestivum_Robigus_EIv1.1/ Claire_Elv1.1	99.939	13188		Nimbus	VRN-B1 Triticum_aestivum_Robigus_EIv1.1/ Claire_Elv1.1	99.962	13152		Nimbus	VRN-B1 Triticum_aestivum_Robigus_EIv1.1/ Claire_Elv1.1	99.878	13161
NS 22/92	VRN-B1 Triticum_aestivum_Weebill_1_v1.scaffolds	99.968	6324		NS 22/92	VRN-B1 Triticum_aestivum_Weebill_1_v1.scaffolds	99.968	6300		NS 22/92	VRN-B1 Triticum_aestivum_Weebill_1_v1.scaffolds	99.952	6300
NS 66/92	VRN-B1 Triticum_aestivum_Robigus_EIv1.1/ Claire_Elv1.1	99.909	13200		NS 66/92	VRN-B1 Triticum_aestivum_Robigus_EIv1.1/ Claire_Elv1.1	99.856	13158		NS 66/92	VRN-B1 Triticum_aestivum_Robigus_EIv1.1/ Claire_Elv1.1	99.924	13154
Oakley	-	-	-		Oakley	VRN-B1 Triticum_aestivum_Robigus_EIv1.1/ Claire_Elv1.1	99.886	13158		Oakley	VRN-B1 Triticum_aestivum_Robigus_EIv1.1/ Claire_Elv1.1	99.962	13151
Obelisk	VRN-B1 Triticum_aestivum_Robigus_EIv1.1/ Claire_Elv1.1	99.977	13185		Obelisk	VRN-B1 Triticum_aestivum_Robigus_EIv1.1/ Claire_Elv1.1	99.97	13152		Obelisk	VRN-B1 Triticum_aestivum_Robigus_EIv1.1/ Claire_Elv1.1	99.985	13150
Orcas	VRN-B1 Triticum_aestivum_Robigus_EIv1.1/ Claire_Elv1.1	99.841	13196		Orcas	VRN-B1 Triticum_aestivum_Robigus_EIv1.1/ Claire_Elv1.1	99.932	13154		Orcas	VRN-B1 Triticum_aestivum_Robigus_EIv1.1/ Claire_Elv1.1	99.932	13157
Orestis	VRN-B1 Triticum_aestivum_Robigus_EIv1.1/ Claire_Elv1.1	99.395	13226		Orestis	-	-	-		Orestis	VRN-B1 Triticum_aestivum_Robigus_EIv1.1/ Claire_Elv1.1	99.56	13191
Oxal	VRN-B1 Triticum_aestivum_Robigus_EIv1.1/ Claire_Elv1.1	99.977	13186		Oxal	VRN-B1 Triticum_aestivum_Robigus_EIv1.1/ Claire_Elv1.1	99.916	13159		Oxal	VRN-B1 Triticum_aestivum_Robigus_EIv1.1/ Claire_Elv1.1	99.985	13151
Pantus	VRN-B1 Triticum_aestivum_Robigus_EIv1.1/ Claire_Elv1.1	99.924	13186		Pantus	VRN-B1 Triticum_aestivum_Robigus_EIv1.1/ Claire_Elv1.1	99.97	13151		Pantus	VRN-B1 Triticum_aestivum_Robigus_EIv1.1/ Claire_Elv1.1	99.992	13150
Paroli	VRN-B1 Triticum_aestivum_Robigus_EIv1.1/ Claire_Elv1.1	99.977	13185		Paroli	VRN-B1 Triticum_aestivum_Robigus_EIv1.1/ Claire_Elv1.1	99.947	13152		Paroli	VRN-B1 Triticum_aestivum_Robigus_EIv1.1/ Claire_Elv1.1	99.962	13153
Patras	VRN-B1 Triticum_aestivum_Robigus_EIv1.1/ Claire_Elv1.1	99.826	13196		Patras	VRN-B1 Triticum_aestivum_Robigus_EIv1.1/ Claire_Elv1.1	99.962	13154		Patras	VRN-B1 Triticum_aestivum_Robigus_EIv1.1/ Claire_Elv1.1	99.939	13157
Pegassos	VRN-B1 Triticum_aestivum_Robigus_EIv1.1/ Claire_Elv1.1	99.97	13175		Pegassos	VRN-B1 Triticum_aestivum_Robigus_EIv1.1/ Claire_Elv1.1	99.954	13151		Pegassos	VRN-B1 Triticum_aestivum_Robigus_EIv1.1/ Claire_Elv1.1	99.992	13150
Phoenix	VRN-B1 Triticum_aestivum_LongReach_Lancer_v1.0.pseudomolecules1	99.559	14057		Phoenix	VRN-B1 Triticum_aestivum_LongReach_Lancer_v1.0.pseudomolecules1	99.921	13990		Phoenix	VRN-B1 Triticum_aestivum_LongReach_Lancer_v1.0.pseudomolecules1	99.943	13988
Pionier	VRN-B1 Triticum_aestivum_Robigus_EIv1.1/ Claire_Elv1.1	99.894	13196		Pionier	VRN-B1 Triticum_aestivum_Robigus_EIv1.1/ Claire_Elv1.1	99.977	13151		Pionier	VRN-B1 Triticum_aestivum_Robigus_EIv1.1/ Claire_Elv1.1	99.992	13150
Pobeda	VRN-B1 Triticum_aestivum_Robigus_EIv1.1/ Claire_Elv1.1	99.879	13193		Pobeda	VRN-B1 Triticum_aestivum_Robigus_EIv1.1/ Claire_Elv1.1	99.909	13156		Pobeda	VRN-B1 Triticum_aestivum_Robigus_EIv1.1/ Claire_Elv1.1	99.886	13162
Potenzial	VRN-B1 Triticum_aestivum_Robigus_EIv1.1/ Claire_Elv1.1	99.947	13193		Potenzial	VRN-B1 Triticum_aestivum_Robigus_EIv1.1/ Claire_Elv1.1	99.924	13153		Potenzial	VRN-B1 Triticum_aestivum_Robigus_EIv1.1/ Claire_Elv1.1	99.962	13150
Premio	-	-	-		Premio	VRN-B1 Triticum_aestivum_Robigus_EIv1.1/ Claire_Elv1.1	99.749	13172		Premio	VRN-B1 Triticum_aestivum_Robigus_EIv1.1/ Claire_Elv1.1	99.81	13172
Primus	VRN-B1 Triticum_aestivum_Robigus_EIv1.1/ Claire_Elv1.1	99.962	13197		Primus	VRN-B1 Triticum_aestivum_Robigus_EIv1.1/ Claire_Elv1.1	99.947	13151		Primus	VRN-B1 Triticum_aestivum_Robigus_EIv1.1/ Claire_Elv1.1	99.977	13151
Profilus	VRN-B1 Triticum_aestivum_Robigus_EIv1.1/ Claire_Elv1.1	99.962	13193		Profilus	VRN-B1 Triticum_aestivum_Robigus_EIv1.1/ Claire_Elv1.1	99.97	13151		Profilus	VRN-B1 Triticum_aestivum_Robigus_EIv1.1/ Claire_Elv1.1	99.985	13150
Rebell	VRN-B1 Triticum_aestivum_Robigus_EIv1.1/ Claire_Elv1.1	99.955	13187		Rebell	VRN-B1 Triticum_aestivum_Robigus_EIv1.1/ Claire_Elv1.1	99.992	13150		Rebell	VRN-B1 Triticum_aestivum_Robigus_EIv1.1/ Claire_Elv1.1	99.985	13150
Rektor	VRN-B1 Triticum_aestivum_Robigus_EIv1.1/ Claire_Elv1.1	99.985	13181		Rektor	VRN-B1 Triticum_aestivum_Robigus_EIv1.1/ Claire_Elv1.1	99.97	13151		Rektor	VRN-B1 Triticum_aestivum_Robigus_EIv1.1/ Claire_Elv1.1	99.992	13151
Renesansa	VRN-B1 Triticum_aestivum_Robigus_EIv1.1/ Claire_Elv1.1	99.977	13186		Renesansa	VRN-B1 Triticum_aestivum_Robigus_EIv1.1/ Claire_Elv1.1	99.962	13153		Renesansa	VRN-B1 Triticum_aestivum_Robigus_EIv1.1/ Claire_Elv1.1	99.97	13151
Ritmo	VRN-B1 Triticum_aestivum_Robigus_EIv1.1/ Claire_Elv1.1	99.833	13190		Ritmo	VRN-B1 Triticum_aestivum_Robigus_EIv1.1/ Claire_Elv1.1	99.765	13176		Ritmo	VRN-B1 Triticum_aestivum_Robigus_EIv1.1/ Claire_Elv1.1	99.856	13163
Robigus	VRN-B1 Triticum_aestivum_Robigus_EIv1.1/ Claire_Elv1.1	99.765	11484		Robigus	VRN-B1 Triticum_aestivum_Robigus_EIv1.1/ Claire_Elv1.1	99.719	13183		Robigus	VRN-B1 Triticum_aestivum_Robigus_EIv1.1/ Claire_Elv1.1	99.841	13168
Rumor	VRN-B1 Triticum_aestivum_Robigus_EIv1.1/ Claire_Elv1.1	99.675	13225		Rumor	VRN-B1 Triticum_aestivum_Robigus_EIv1.1/ Claire_Elv1.1	99.56	13185		Rumor	VRN-B1 Triticum_aestivum_Robigus_EIv1.1/ Claire_Elv1.1	99.712	13180
Saturn	VRN-B1 Triticum_aestivum_Robigus_EIv1.1/ Claire_Elv1.1	99.955	13187		Saturn	VRN-B1 Triticum_aestivum_Robigus_EIv1.1/ Claire_Elv1.1	99.954	13153		Saturn	VRN-B1 Triticum_aestivum_Robigus_EIv1.1/ Claire_Elv1.1	99.97	13151
Schamane	VRN-B1 Triticum_aestivum_Robigus_EIv1.1/ Claire_Elv1.1	99.954	13182		Schamane	VRN-B1 Triticum_aestivum_Robigus_EIv1.1/ Claire_Elv1.1	99.954	13152		Schamane	VRN-B1 Triticum_aestivum_Robigus_EIv1.1/ Claire_Elv1.1	99.985	13150
Severin	VRN-B1 Triticum_aestivum_Robigus_EIv1.1/ Claire_Elv1.1	99.992	13174		Severin	VRN-B1 Triticum_aestivum_Robigus_EIv1.1/ Claire_Elv1.1	99.947	13151		Severin	VRN-B1 Triticum_aestivum_Robigus_EIv1.1/ Claire_Elv1.1	99.954	13153
Skagen	VRN-B1 Triticum_aestivum_Robigus_EIv1.1/ Claire_Elv1.1	99.962	13176		Skagen	VRN-B1 Triticum_aestivum_Robigus_EIv1.1/ Claire_Elv1.1	99.97	13152		Skagen	VRN-B1 Triticum_aestivum_Robigus_EIv1.1/ Claire_Elv1.1	99.97	13152
Skalmeje	VRN-B1 Triticum_aestivum_Robigus_EIv1.1/ Claire_Elv1.1	99.886	13203		Skalmeje	VRN-B1 Triticum_aestivum_Robigus_EIv1.1/ Claire_Elv1.1	99.795	13166		Skalmeje	VRN-B1 Triticum_aestivum_Robigus_EIv1.1/ Claire_Elv1.1	99.848	13162
Skater	VRN-B1 Triticum_aestivum_Robigus_EIv1.1/ Claire_Elv1.1	99.901	13196		Skater	VRN-B1 Triticum_aestivum_Robigus_EIv1.1/ Claire_Elv1.1	99.947	13154		Skater	VRN-B1 Triticum_aestivum_Robigus_EIv1.1/ Claire_Elv1.1	99.97	13152
Soissons	VRN-B1 Triticum_aestivum_Robigus_EIv1.1/ Claire_Elv1.1	99.954	13186		Soissons	VRN-B1 Triticum_aestivum_Robigus_EIv1.1/ Claire_Elv1.1	99.932	13154		Soissons	VRN-B1 Triticum_aestivum_Robigus_EIv1.1/ Claire_Elv1.1	99.977	13150
Sokrates	VRN-B1 Triticum_aestivum_Robigus_EIv1.1/ Claire_Elv1.1	99.947	13199		Sokrates	VRN-B1 Triticum_aestivum_Robigus_EIv1.1/ Claire_Elv1.1	99.947	13152		Sokrates	VRN-B1 Triticum_aestivum_Robigus_EIv1.1/ Claire_Elv1.1	99.97	13152
Solstice	VRN-B1 Triticum_aestivum_Robigus_EIv1.1/ Claire_Elv1.1	99.901	13193		Solstice	VRN-B1 Triticum_aestivum_Robigus_EIv1.1/ Claire_Elv1.1	99.901	13160		Solstice	VRN-B1 Triticum_aestivum_Robigus_EIv1.1/ Claire_Elv1.1	99.954	13153
Sonalika	-	-	-		Sonalika	-	-	-		Sonalika	-	-	-
Sorbas	VRN-B1 Triticum_aestivum_Robigus_EIv1.1/ Claire_Elv1.1	99.97	13185		Sorbas	VRN-B1 Triticum_aestivum_Robigus_EIv1.1/ Claire_Elv1.1	99.97	13152		Sorbas	VRN-B1 Triticum_aestivum_Robigus_EIv1.1/ Claire_Elv1.1	99.977	13152
Sperber	-	-	-		Sperber	VRN-B1 Triticum_aestivum_Robigus_EIv1.1/ Claire_Elv1.1	99.962	13153		Sperber	VRN-B1 Triticum_aestivum_Robigus_EIv1.1/ Claire_Elv1.1	99.954	13151
Sponsor	VRN-B1 Triticum_aestivum_Robigus_EIv1.1/ Claire_Elv1.1	99.962	13181		Sponsor	VRN-B1 Triticum_aestivum_Robigus_EIv1.1/ Claire_Elv1.1	99.947	13151		Sponsor	VRN-B1 Triticum_aestivum_Robigus_EIv1.1/ Claire_Elv1.1	99.954	13150
SUR99820	VRN-B1 Triticum_aestivum_Robigus_EIv1.1/ Claire_Elv1.1	99.977	13177		SUR99820	VRN-B1 Triticum_aestivum_Robigus_EIv1.1/ Claire_Elv1.1	99.977	13151		SUR99820	VRN-B1 Triticum_aestivum_Robigus_EIv1.1/ Claire_Elv1.1	99.992	13151
SW Topper	VRN-B1 Triticum_aestivum_Robigus_EIv1.1/ Claire_Elv1.1	100	13189		SW Topper	VRN-B1 Triticum_aestivum_Robigus_EIv1.1/ Claire_Elv1.1	99.977	13150		SW Topper	VRN-B1 Triticum_aestivum_Robigus_EIv1.1/ Claire_Elv1.1	99.954	13151
SY Ferry	VRN-B1 Triticum_aestivum_Robigus_EIv1.1/ Claire_Elv1.1	99.676	11410		SY Ferry	VRN-B1 Triticum_aestivum_Robigus_EIv1.1/ Claire_Elv1.1	99.825	13159		SY Ferry	VRN-B1 Triticum_aestivum_Robigus_EIv1.1/ Claire_Elv1.1	99.909	13156
Tabasco	VRN-B1 Triticum_aestivum_Robigus_EIv1.1/ Claire_Elv1.1	99.864	13198		Tabasco	VRN-B1 Triticum_aestivum_Robigus_EIv1.1/ Claire_Elv1.1	99.939	13153		Tabasco	VRN-B1 Triticum_aestivum_Robigus_EIv1.1/ Claire_Elv1.1	99.954	13152
Tabor	VRN-B1 Triticum_aestivum_Robigus_EIv1.1/ Claire_Elv1.1	99.97	13191		Tabor	VRN-B1 Triticum_aestivum_Robigus_EIv1.1/ Claire_Elv1.1	99.954	13153		Tabor	VRN-B1 Triticum_aestivum_Robigus_EIv1.1/ Claire_Elv1.1	99.954	13153
Tambor	VRN-B1 Triticum_aestivum_LongReach_Lancer_v1.0.pseudomolecules1	99.431	14059		Tambor	VRN-B1 Triticum_aestivum_LongReach_Lancer_v1.0.pseudomolecules1	99.807	13999		Tambor	VRN-B1 Triticum_aestivum_LongReach_Lancer_v1.0.pseudomolecules1	99.636	14027
Tarso	VRN-B1 Triticum_aestivum_Robigus_EIv1.1/ Claire_Elv1.1	99.97	13193		Tarso	VRN-B1 Triticum_aestivum_Robigus_EIv1.1/ Claire_Elv1.1	99.985	13151		Tarso	VRN-B1 Triticum_aestivum_Robigus_EIv1.1/ Claire_Elv1.1	99.977	13152
Terrier	VRN-B1 Triticum_aestivum_Robigus_EIv1.1/ Claire_Elv1.1	99.75	13207		Terrier	VRN-B1 Triticum_aestivum_Robigus_EIv1.1/ Claire_Elv1.1	99.848	13161		Terrier	VRN-B1 Triticum_aestivum_Robigus_EIv1.1/ Claire_Elv1.1	99.818	13167
Tiger	VRN-B1 Triticum_aestivum_Robigus_EIv1.1/ Claire_Elv1.1	99.97	13175		Tiger	VRN-B1 Triticum_aestivum_Robigus_EIv1.1/ Claire_Elv1.1	99.977	13150		Tiger	VRN-B1 Triticum_aestivum_Robigus_EIv1.1/ Claire_Elv1.1	99.977	13150
TJB 990-15	VRN-B1 Triticum_aestivum_Robigus_EIv1.1/ Claire_Elv1.1	99.962	13187		TJB 990-15	VRN-B1 Triticum_aestivum_Robigus_EIv1.1/ Claire_Elv1.1	99.939	13153		TJB 99015	VRN-B1 Triticum_aestivum_Robigus_EIv1.1/ Claire_Elv1.1	99.97	13151
Tobak	VRN-B1 Triticum_aestivum_Robigus_EIv1.1/ Claire_Elv1.1	99.954	13185		Tobak	VRN-B1 Triticum_aestivum_Robigus_EIv1.1/ Claire_Elv1.1	99.977	13150		Tobak	VRN-B1 Triticum_aestivum_Robigus_EIv1.1/ Claire_Elv1.1	99.977	13152
Tommi	-	-	-		Tommi	-	-	-		Tommi	-	-	-
Topfit	VRN-B1 Triticum_aestivum_LongReach_Lancer_v1.0.pseudomolecules1	99.637	14065		Topfit	VRN-B1 Triticum_aestivum_LongReach_Lancer_v1.0.pseudomolecules1	99.986	13988		Topfit	VRN-B1 Triticum_aestivum_LongReach_Lancer_v1.0.pseudomolecules1	100	13986
Toronto	VRN-B1 Triticum_aestivum_Robigus_EIv1.1/ Claire_Elv1.1	99.977	13174		Toronto	VRN-B1 Triticum_aestivum_Robigus_EIv1.1/ Claire_Elv1.1	99.97	13151		Toronto	VRN-B1 Triticum_aestivum_Robigus_EIv1.1/ Claire_Elv1.1	99.962	13151
Torrild	VRN-B1 Triticum_aestivum_Robigus_EIv1.1/ Claire_Elv1.1	99.788	13209		Torrild	VRN-B1 Triticum_aestivum_Robigus_EIv1.1/ Claire_Elv1.1	99.97	13152		Torrild	VRN-B1 Triticum_aestivum_Robigus_EIv1.1/ Claire_Elv1.1	99.916	13157
Transit	VRN-B1 Triticum_aestivum_Robigus_EIv1.1/ Claire_Elv1.1	99.954	13178		Transit	VRN-B1 Triticum_aestivum_Robigus_EIv1.1/ Claire_Elv1.1	99.932	13153		Transit	VRN-B1 Triticum_aestivum_Robigus_EIv1.1/ Claire_Elv1.1	99.977	13152
Triple Dirk S	VRN-B1 Triticum_aestivum_LongReach_Lancer_v1.0.pseudomolecules1	99.964	14027		Triple Dirk S	VRN-B1 Triticum_aestivum_LongReach_Lancer_v1.0.pseudomolecules1	99.986	13986		Triple Dirk S	VRN-B1 Triticum_aestivum_LongReach_Lancer_v1.0.pseudomolecules1	99.957	13989
Tuareg	VRN-B1 Triticum_aestivum_Robigus_EIv1.1/ Claire_Elv1.1	99.962	13180		Tuareg	VRN-B1 Triticum_aestivum_Robigus_EIv1.1/ Claire_Elv1.1	99.932	13154		Tuareg	VRN-B1 Triticum_aestivum_Robigus_EIv1.1/ Claire_Elv1.1	99.97	13150
Türkis	VRN-B1 Triticum_aestivum_Robigus_EIv1.1/ Claire_Elv1.1	99.833	13209		Türkis	VRN-B1 Triticum_aestivum_Robigus_EIv1.1/ Claire_Elv1.1	99.901	13159		Türkis	VRN-B1 Triticum_aestivum_Robigus_EIv1.1/ Claire_Elv1.1	99.894	13160
Winnetou	VRN-B1 Triticum_aestivum_Robigus_EIv1.1/ Claire_Elv1.1	99.924	13183		Winnetou	VRN-B1 Triticum_aestivum_Robigus_EIv1.1/ Claire_Elv1.1	99.924	13154		Winnetou	VRN-B1 Triticum_aestivum_Robigus_EIv1.1/ Claire_Elv1.1	99.954	13151
WW 4180 (Kongo)	VRN-B1 Triticum_aestivum_Robigus_EIv1.1/ Claire_Elv1.1	99.985	13185		WW 4180 (Kongo)	VRN-B1 Triticum_aestivum_Robigus_EIv1.1/ Claire_Elv1.1	99.97	13152		WW 4180 (Kongo)	VRN-B1 Triticum_aestivum_Robigus_EIv1.1/ Claire_Elv1.1	99.985	13151
Xanthippe	VRN-B1 Triticum_aestivum_Robigus_EIv1.1/ Claire_Elv1.1	99.962	13186		Xanthippe	VRN-B1 Triticum_aestivum_Robigus_EIv1.1/ Claire_Elv1.1	99.954	13151		Xanthippe	VRN-B1 Triticum_aestivum_Robigus_EIv1.1/ Claire_Elv1.1	99.97	13151
Zappa	VRN-B1 Triticum_aestivum_Robigus_EIv1.1/ Claire_Elv1.1	99.932	13196		Zappa	VRN-B1 Triticum_aestivum_Robigus_EIv1.1/ Claire_Elv1.1	99.954	13154		Zappa	VRN-B1 Triticum_aestivum_Robigus_EIv1.1/ Claire_Elv1.1	99.916	13156
Zentos	VRN-B1 Triticum_aestivum_Robigus_EIv1.1/ Claire_Elv1.1	99.97	13181		Zentos	VRN-B1 Triticum_aestivum_Robigus_EIv1.1/ Claire_Elv1.1	99.962	13150		Zentos	VRN-B1 Triticum_aestivum_Robigus_EIv1.1/ Claire_Elv1.1	99.962	13151
Zobel	VRN-B1 Triticum_aestivum_Robigus_EIv1.1/ Claire_Elv1.1	99.955	13192		Zobel	VRN-B1 Triticum_aestivum_Robigus_EIv1.1/ Claire_Elv1.1	99.954	13153		Zobel	VRN-B1 Triticum_aestivum_Robigus_EIv1.1/ Claire_Elv1.1	99.977	13152
* The VRN1 primer sequences were not trimmed from the full-length sequence
⸸The VRN1 primer sequences were trimmed from full length sequence

## Sheet: S7
Supplementary Table S7 Best blast hits of the full-length VRN-D1 sequences generated by applying three different pipelines with 22 reference genomes using ncbi-blast-2.6.0+
					B_align denovo pipeline					C_align Pipleline
Cultivar name	Best hit (reference genome)	Identity %	Alignment length*		Cultivar name	Best hit (reference genome)	Identity %	Alignment length⸸		Cultivar name	Best hit (reference genome)	Identity %	Alignment length⸸
Akratos	VRN-D1 Triticum_aestivum_Claire_EIv1.1	99.911	12375		Akratos	VRN-D1 Triticum_aestivum_Claire_EIv1.1	99.895	12343		Akratos	VRN-D1 Triticum_aestivum_Claire_EIv1.1	99.951	12336
Akteur	VRN-D1 Triticum_aestivum_Claire_EIv1.1	99.927	12379		Akteur	VRN-D1 Triticum_aestivum_Claire_EIv1.1	99.951	12337		Akteur	VRN-D1 Triticum_aestivum_Claire_EIv1.1	99.935	12336
Alidos	-	-	-		Alidos	VRN-D1 Triticum_aestivum_Claire_EIv1.1	99.959	12333		Alidos	VRN-D1 Triticum_aestivum_Claire_EIv1.1	99.919	12338
Alixan	VRN-D1 Triticum_aestivum_Claire_EIv1.1	99.911	12375		Alixan	VRN-D1 Triticum_aestivum_Claire_EIv1.1	99.919	12340		Alixan	VRN-D1 Triticum_aestivum_Claire_EIv1.1	99.911	12341
Altos	VRN-D1 Triticum_aestivum_Claire_EIv1.1	99.968	12359		Altos	VRN-D1 Triticum_aestivum_Claire_EIv1.1	99.87	12347		Altos	VRN-D1 Triticum_aestivum_Claire_EIv1.1	99.943	12337
Alves	VRN-D1 Triticum_aestivum_Claire_EIv1.1	99.83	12388		Alves	VRN-D1 Triticum_aestivum_Claire_EIv1.1	99.968	12334		Alves	VRN-D1 Triticum_aestivum_Claire_EIv1.1	99.976	12333
Anapolis	VRN-D1 Triticum_aestivum_Claire_EIv1.1	99.935	12371		Anapolis	VRN-D1 Triticum_aestivum_Claire_EIv1.1	99.887	12342		Anapolis	VRN-D1 Triticum_aestivum_Claire_EIv1.1	99.935	12337
Anthus	VRN-D1 Triticum_aestivum_Claire_EIv1.1	99.943	12361		Anthus	VRN-D1 Triticum_aestivum_Claire_EIv1.1	99.911	12341		Anthus	VRN-D1 Triticum_aestivum_Claire_EIv1.1	99.878	12343
Apache	VRN-D1 Triticum_aestivum_Claire_EIv1.1	99.895	12367		Apache	VRN-D1 Triticum_aestivum_Claire_EIv1.1	99.919	12339		Apache	VRN-D1 Triticum_aestivum_Claire_EIv1.1	99.919	12339
Apertus	VRN-D1 Triticum_aestivum_Claire_EIv1.1	99.879	12377		Apertus	VRN-D1 Triticum_aestivum_Claire_EIv1.1	99.903	12342		Apertus	VRN-D1 Triticum_aestivum_Claire_EIv1.1	99.919	12341
Aquila	VRN-D1 Triticum_aestivum_Claire_EIv1.1	99.984	12344		Aquila	VRN-D1 Triticum_aestivum_Claire_EIv1.1	99.951	12335		Aquila	VRN-D1 Triticum_aestivum_Claire_EIv1.1	99.951	12335
Aristos	VRN-D1 Triticum_aestivum_Claire_EIv1.1	99.968	12358		Aristos	VRN-D1 Triticum_aestivum_Claire_EIv1.1	99.968	12333		Aristos	VRN-D1 Triticum_aestivum_Claire_EIv1.1	99.976	12334
Arktis	VRN-D1 Triticum_aestivum_Claire_EIv1.1	99.927	12374		Arktis	VRN-D1 Triticum_aestivum_Claire_EIv1.1	99.878	12344		Arktis	VRN-D1 Triticum_aestivum_Claire_EIv1.1	99.911	12340
Arlequin	VRN-D1 Triticum_aestivum_Robigus_EIv1.1	99.862	12356		Arlequin	VRN-D1 Triticum_aestivum_Robigus_EIv1.1	99.943	12320		Arlequin	VRN-D1 Triticum_aestivum_Robigus_EIv1.1	99.927	12321
Aron	VRN-D1 Triticum_aestivum_Claire_EIv1.1	99.903	12367		Aron	VRN-D1 Triticum_aestivum_Claire_EIv1.1	99.911	12341		Aron	VRN-D1 Triticum_aestivum_Claire_EIv1.1	99.959	12336
Asketis	VRN-D1 Triticum_aestivum_Claire_EIv1.1	99.96	12359		Asketis	VRN-D1 Triticum_aestivum_Claire_EIv1.1	99.951	12335		Asketis	VRN-D1 Triticum_aestivum_Claire_EIv1.1	99.927	12338
Astron	VRN-D1 Triticum_aestivum_Claire_EIv1.1	99.903	12354		Astron	VRN-D1 Triticum_aestivum_Claire_EIv1.1	99.895	12342		Astron	VRN-D1 Triticum_aestivum_Claire_EIv1.1	99.87	12345
Aszita	VRN-D1 Triticum_aestivum_Claire_EIv1.1	99.984	12357		Aszita	VRN-D1 Triticum_aestivum_Claire_EIv1.1	99.959	12333		Aszita	VRN-D1 Triticum_aestivum_Claire_EIv1.1	99.959	12334
Atomic	VRN-D1 Triticum_aestivum_Claire_EIv1.1	99.879	12350		Atomic	VRN-D1 Triticum_aestivum_Claire_EIv1.1	99.846	12342		Atomic	VRN-D1 Triticum_aestivum_Claire_EIv1.1	99.862	12340
Avalon	VRN-D1 Triticum_aestivum_Claire_EIv1.1	99.887	12366		Avalon	VRN-D1 Triticum_aestivum_Claire_EIv1.1	99.935	12337		Avalon	VRN-D1 Triticum_aestivum_Claire_EIv1.1	99.951	12335
Basalt	-	-	-		Basalt	VRN-D1 Triticum_aestivum_Claire_EIv1.1	99.951	12336		Basalt	VRN-D1 Triticum_aestivum_Claire_EIv1.1	99.943	12337
Batis	VRN-D1 Triticum_aestivum_Claire_EIv1.1	99.911	12365		Batis	VRN-D1 Triticum_aestivum_Claire_EIv1.1	99.959	12335		Batis	VRN-D1 Triticum_aestivum_Claire_EIv1.1	99.895	12343
BCD 1302/83	VRN-D1 Triticum_aestivum_Claire_EIv1.1	99.895	12376		BCD 1302/83	VRN-D1 Triticum_aestivum_Claire_EIv1.1	99.822	12352		BCD 1302/83	VRN-D1 Triticum_aestivum_Claire_EIv1.1	99.822	12352
Benni multifloret	VRN-D1 Triticum_aestivum_Claire_EIv1.1	99.96	12357		Benni multifloret	VRN-D1 Triticum_aestivum_Claire_EIv1.1	99.927	12338		Benni multifloret	VRN-D1 Triticum_aestivum_Claire_EIv1.1	99.935	12336
Benno	VRN-D1 Triticum_aestivum_Robigus_EIv1.1	99.968	12340		Benno	VRN-D1 Triticum_aestivum_Robigus_EIv1.1	99.959	12318		Benno	VRN-D1 Triticum_aestivum_Robigus_EIv1.1	99.959	12317
Biscay	VRN-D1 Triticum_aestivum_Claire_EIv1.1	99.96	12369		Biscay	VRN-D1 Triticum_aestivum_Claire_EIv1.1	99.984	12332		Biscay	VRN-D1 Triticum_aestivum_Claire_EIv1.1	99.935	12337
Bombus	VRN-D1 Triticum_aestivum_Claire_EIv1.1	99.895	12367		Bombus	VRN-D1 Triticum_aestivum_Claire_EIv1.1	99.887	12344		Bombus	VRN-D1 Triticum_aestivum_Claire_EIv1.1	99.887	12342
Boregan	VRN-D1 Triticum_aestivum_Claire_EIv1.1	99.935	12362		Boregan	VRN-D1 Triticum_aestivum_Claire_EIv1.1	99.959	12334		Boregan	VRN-D1 Triticum_aestivum_Claire_EIv1.1	99.943	12337
Boxer	VRN-D1 Triticum_aestivum_Claire_EIv1.1	99.774	12377		Boxer	VRN-D1 Triticum_aestivum_Claire_EIv1.1	99.951	12335		Boxer	VRN-D1 Triticum_aestivum_Claire_EIv1.1	99.959	12336
Brigand	VRN-D1 Triticum_aestivum_Claire_EIv1.1	99.726	12391		Brigand	VRN-D1 Triticum_aestivum_Claire_EIv1.1	99.757	12354		Brigand	VRN-D1 Triticum_aestivum_Claire_EIv1.1	99.806	12352
Brillant	VRN-D1 Triticum_aestivum_Claire_EIv1.1	99.992	12362		Brillant	VRN-D1 Triticum_aestivum_Claire_EIv1.1	99.87	12344		Brillant	VRN-D1 Triticum_aestivum_Claire_EIv1.1	99.984	12333
Bussard	VRN-D1 Triticum_aestivum_Claire_EIv1.1	99.879	12370		Bussard	VRN-D1 Triticum_aestivum_Claire_EIv1.1	99.927	12338		Bussard	VRN-D1 Triticum_aestivum_Claire_EIv1.1	99.919	12338
Butaro	VRN-D1 Triticum_aestivum_Claire_EIv1.1	99.96	12369		Butaro	VRN-D1 Triticum_aestivum_Claire_EIv1.1	99.968	12333		Butaro	VRN-D1 Triticum_aestivum_Claire_EIv1.1	99.976	12332
Cajeme 71	VRN-D1 Triticum_aestivum_Claire_EIv1.1	99.911	12374		Cajeme 71	VRN-D1 Triticum_aestivum_Claire_EIv1.1	99.911	12341		Cajeme 71	VRN-D1 Triticum_aestivum_Claire_EIv1.1	99.903	12339
Cappelle Desprez	-	-	-		Cappelle Desprez	-	-	-		Cappelle Desprez	-	-	-
Caphorn	VRN-D1 Triticum_aestivum_Claire_EIv1.1	99.968	12357		Caphorn	VRN-D1 Triticum_aestivum_Claire_EIv1.1	99.943	12336		Caphorn	VRN-D1 Triticum_aestivum_Claire_EIv1.1	99.943	12336
Capone	VRN-D1 Triticum_aestivum_Robigus_EIv1.1	99.968	12339		Capone	VRN-D1 Triticum_aestivum_Robigus_EIv1.1	99.976	12316		Capone	VRN-D1 Triticum_aestivum_Robigus_EIv1.1	99.943	12319
Carenius	VRN-D1 Triticum_aestivum_Claire_EIv1.1	99.919	12383		Carenius	VRN-D1 Triticum_aestivum_Claire_EIv1.1	99.895	12344		Carenius	VRN-D1 Triticum_aestivum_Claire_EIv1.1	99.968	12332
Caribo	VRN-D1 Triticum_aestivum_Claire_EIv1.1	99.911	12366		Caribo	VRN-D1 Triticum_aestivum_Claire_EIv1.1	99.919	12341		Caribo	VRN-D1 Triticum_aestivum_Claire_EIv1.1	99.943	12338
Carimulti	VRN-D1 Triticum_aestivum_Claire_EIv1.1	99.976	12356		Carimulti	VRN-D1 Triticum_aestivum_Claire_EIv1.1	99.984	12333		Carimulti	VRN-D1 Triticum_aestivum_Claire_EIv1.1	99.968	12333
Carisuper	VRN-D1 Triticum_aestivum_Claire_EIv1.1	99.839	12390		Carisuper	VRN-D1 Triticum_aestivum_Claire_EIv1.1	99.919	12339		Carisuper	VRN-D1 Triticum_aestivum_Claire_EIv1.1	99.878	12344
Centurk	VRN-D1 Triticum_aestivum_Claire_EIv1.1	99.879	12367		Centurk	VRN-D1 Triticum_aestivum_Claire_EIv1.1	99.822	12349		Centurk	VRN-D1 Triticum_aestivum_Claire_EIv1.1	99.887	12342
Chevalier	VRN-D1 Triticum_aestivum_Claire_EIv1.1	99.895	12366		Chevalier	VRN-D1 Triticum_aestivum_Claire_EIv1.1	99.814	12349		Chevalier	VRN-D1 Triticum_aestivum_Claire_EIv1.1	99.895	12343
Claire	VRN-D1 Triticum_aestivum_Claire_EIv1.1	99.863	12381		Claire	VRN-D1 Triticum_aestivum_Claire_EIv1.1	99.935	12337		Claire	VRN-D1 Triticum_aestivum_Claire_EIv1.1	99.919	12340
Colonia	VRN-D1 Triticum_aestivum_Claire_EIv1.1	99.911	12364		Colonia	VRN-D1 Triticum_aestivum_Claire_EIv1.1	99.878	12345		Colonia	VRN-D1 Triticum_aestivum_Claire_EIv1.1	99.903	12343
Cordiale	VRN-D1 Triticum_aestivum_Claire_EIv1.1	99.984	12363		Cordiale	VRN-D1 Triticum_aestivum_Claire_EIv1.1	99.959	12335		Cordiale	VRN-D1 Triticum_aestivum_Claire_EIv1.1	99.968	12335
Cubus	VRN-D1 Triticum_aestivum_Claire_EIv1.1	99.911	12363		Cubus	VRN-D1 Triticum_aestivum_Claire_EIv1.1	99.927	12339		Cubus	VRN-D1 Triticum_aestivum_Claire_EIv1.1	99.911	12341
Dekan	VRN-D1 Triticum_aestivum_Claire_EIv1.1	99.903	12370		Dekan	VRN-D1 Triticum_aestivum_Claire_EIv1.1	99.79	12354		Dekan	VRN-D1 Triticum_aestivum_Claire_EIv1.1	99.854	12348
Desamo	VRN-D1 Triticum_aestivum_Claire_EIv1.1	99.943	12361		Desamo	VRN-D1 Triticum_aestivum_Claire_EIv1.1	99.919	12340		Desamo	VRN-D1 Triticum_aestivum_Claire_EIv1.1	99.895	12344
Diplomat	VRN-D1 Triticum_aestivum_Robigus_EIv1.1	99.895	12347		Diplomat	VRN-D1 Triticum_aestivum_Robigus_EIv1.1	99.968	12315		Diplomat	VRN-D1 Triticum_aestivum_Robigus_EIv1.1	99.935	12318
Discus	VRN-D1 Triticum_aestivum_Claire_EIv1.1	99.927	12364		Discus	VRN-D1 Triticum_aestivum_Claire_EIv1.1	99.951	12337		Discus	VRN-D1 Triticum_aestivum_Claire_EIv1.1	99.895	12342
Disponent	VRN-D1 Triticum_aestivum_Robigus_EIv1.1	99.919	12346		Disponent	VRN-D1 Triticum_aestivum_Robigus_EIv1.1	99.927	12321		Disponent	VRN-D1 Triticum_aestivum_Robigus_EIv1.1	99.895	12324
Drifter	VRN-D1 Triticum_aestivum_Claire_EIv1.1	99.79	12378		Drifter	VRN-D1 Triticum_aestivum_Claire_EIv1.1	99.887	12343		Drifter	VRN-D1 Triticum_aestivum_Claire_EIv1.1	99.854	12348
Durin	VRN-D1 Triticum_aestivum_Claire_EIv1.1	99.838	12383		Durin	VRN-D1 Triticum_aestivum_Claire_EIv1.1	99.895	12342		Durin	VRN-D1 Triticum_aestivum_Claire_EIv1.1	99.935	12339
Edgar	VRN-D1 Triticum_aestivum_Claire_EIv1.1	99.919	12369		Edgar	VRN-D1 Triticum_aestivum_Claire_EIv1.1	99.919	12339		Edgar	VRN-D1 Triticum_aestivum_Claire_EIv1.1	99.943	12337
Edward	VRN-D1 Triticum_aestivum_Claire_EIv1.1	99.943	12361		Edward	VRN-D1 Triticum_aestivum_Claire_EIv1.1	99.927	12338		Edward	VRN-D1 Triticum_aestivum_Claire_EIv1.1	99.911	12338
Einstein	VRN-D1 Triticum_aestivum_Robigus_EIv1.1	99.919	12361		Einstein	VRN-D1 Triticum_aestivum_Robigus_EIv1.1	99.903	12321		Einstein	VRN-D1 Triticum_aestivum_Robigus_EIv1.1	99.903	12323
Elixer	VRN-D1 Triticum_aestivum_Claire_EIv1.1	99.879	12369		Elixer	VRN-D1 Triticum_aestivum_Claire_EIv1.1	99.878	12345		Elixer	VRN-D1 Triticum_aestivum_Claire_EIv1.1	99.781	12356
Ellvis	VRN-D1 Triticum_aestivum_Claire_EIv1.1	99.895	12368		Ellvis	VRN-D1 Triticum_aestivum_Claire_EIv1.1	99.959	12336		Ellvis	VRN-D1 Triticum_aestivum_Claire_EIv1.1	99.878	12344
Enorm	VRN-D1 Triticum_aestivum_Robigus_EIv1.1	99.927	12355		Enorm	VRN-D1 Triticum_aestivum_Robigus_EIv1.1	99.919	12322		Enorm	VRN-D1 Triticum_aestivum_Robigus_EIv1.1	99.919	12319
Estivus	VRN-D1 Triticum_aestivum_Claire_EIv1.1	99.927	12362		Estivus	VRN-D1 Triticum_aestivum_Claire_EIv1.1	99.927	12340		Estivus	VRN-D1 Triticum_aestivum_Claire_EIv1.1	99.919	12340
Event	VRN-D1 Triticum_aestivum_Claire_EIv1.1	99.879	12379		Event	VRN-D1 Triticum_aestivum_Claire_EIv1.1	99.879	12346		Event	VRN-D1 Triticum_aestivum_Claire_EIv1.1	99.903	12342
Famulus	VRN-D1 Triticum_aestivum_Claire_EIv1.1	99.968	12359		Famulus	VRN-D1 Triticum_aestivum_Claire_EIv1.1	99.951	12334		Famulus	VRN-D1 Triticum_aestivum_Claire_EIv1.1	99.927	12337
Fedor	VRN-D1 Triticum_aestivum_Claire_EIv1.1	99.951	12370		Fedor	VRN-D1 Triticum_aestivum_Claire_EIv1.1	99.959	12335		Fedor	VRN-D1 Triticum_aestivum_Claire_EIv1.1	99.976	12334
Florian	VRN-D1 Triticum_aestivum_Claire_EIv1.1	99.919	12378		Florian	VRN-D1 Triticum_aestivum_Claire_EIv1.1	99.919	12339		Florian	VRN-D1 Triticum_aestivum_Claire_EIv1.1	99.935	12337
Florida	VRN-D1 Triticum_aestivum_Claire_EIv1.1	99.935	12363		Florida	VRN-D1 Triticum_aestivum_Claire_EIv1.1	99.911	12342		Florida	VRN-D1 Triticum_aestivum_Claire_EIv1.1	99.951	12336
Forum	VRN-D1 Triticum_aestivum_Claire_EIv1.1	99.96	12359		Forum	VRN-D1 Triticum_aestivum_Claire_EIv1.1	99.976	12334		Forum	VRN-D1 Triticum_aestivum_Claire_EIv1.1	99.976	12334
Gaucho	VRN-D1 Triticum_aestivum_Claire_EIv1.1	99.911	12365		Gaucho	VRN-D1 Triticum_aestivum_Claire_EIv1.1	99.927	12338		Gaucho	VRN-D1 Triticum_aestivum_Claire_EIv1.1	99.935	12338
Genius	VRN-D1 Triticum_aestivum_Claire_EIv1.1	99.935	12361		Genius	VRN-D1 Triticum_aestivum_Claire_EIv1.1	99.951	12337		Genius	VRN-D1 Triticum_aestivum_Claire_EIv1.1	99.951	12337
Glaucus	VRN-D1 Triticum_aestivum_Claire_EIv1.1	99.96	12376		Glaucus	VRN-D1 Triticum_aestivum_Claire_EIv1.1	99.927	12338		Glaucus	VRN-D1 Triticum_aestivum_Claire_EIv1.1	99.959	12335
Global	VRN-D1 Triticum_aestivum_Claire_EIv1.1	99.847	12386		Global	VRN-D1 Triticum_aestivum_Claire_EIv1.1	99.919	12340		Global	VRN-D1 Triticum_aestivum_Claire_EIv1.1	99.951	12336
Gordian	VRN-D1 Triticum_aestivum_Claire_EIv1.1	99.855	12382		Gordian	VRN-D1 Triticum_aestivum_Claire_EIv1.1	99.781	12355		Gordian	VRN-D1 Triticum_aestivum_Claire_EIv1.1	99.87	12346
Götz	VRN-D1 Triticum_aestivum_Claire_EIv1.1	99.935	12363		Götz	VRN-D1 Triticum_aestivum_Claire_EIv1.1	99.935	12338		Götz	VRN-D1 Triticum_aestivum_Claire_EIv1.1	99.951	12335
Gourmet	VRN-D1 Triticum_aestivum_Robigus_EIv1.1	99.911	12358		Gourmet	VRN-D1 Triticum_aestivum_Robigus_EIv1.1	99.862	12330		Gourmet	VRN-D1 Triticum_aestivum_Robigus_EIv1.1	99.943	12320
Greif	VRN-D1 Triticum_aestivum_Claire_EIv1.1	99.919	12362		Greif	VRN-D1 Triticum_aestivum_Claire_EIv1.1	99.943	12335		Greif	VRN-D1 Triticum_aestivum_Claire_EIv1.1	99.935	12336
Helios	VRN-D1 Triticum_aestivum_Robigus_EIv1.1	99.725	12360		Helios	VRN-D1 Triticum_aestivum_Robigus_EIv1.1	99.919	12320		Helios	VRN-D1 Triticum_aestivum_Robigus_EIv1.1	99.935	12321
Hermann	VRN-D1 Triticum_aestivum_Claire_EIv1.1	99.895	12375		Hermann	VRN-D1 Triticum_aestivum_Claire_EIv1.1	99.935	12334		Hermann	VRN-D1 Triticum_aestivum_Claire_EIv1.1	99.935	12338
Herzog	VRN-D1 Triticum_aestivum_Claire_EIv1.1	99.927	12364		Herzog	VRN-D1 Triticum_aestivum_Claire_EIv1.1	99.895	12343		Herzog	VRN-D1 Triticum_aestivum_Claire_EIv1.1	99.911	12342
Highbury	-	-	-		Highbury	-	-	-		Highbury	-	-	-
Hope	VRN-D1 Triticum_aestivum_Claire_EIv1.1	99.927	12366		Hope	VRN-D1 Triticum_aestivum_Claire_EIv1.1	99.943	12337		Hope	VRN-D1 Triticum_aestivum_Claire_EIv1.1	99.968	12333
Hybery	VRN-D1 Triticum_aestivum_Claire_EIv1.1	99.919	12375		Hybery	VRN-D1 Triticum_aestivum_Claire_EIv1.1	99.951	12337		Hybery	VRN-D1 Triticum_aestivum_Claire_EIv1.1	99.935	12338
Hyland	VRN-D1 Triticum_aestivum_Claire_EIv1.1	99.927	12363		Hyland	VRN-D1 Triticum_aestivum_Claire_EIv1.1	99.951	12336		Hyland	VRN-D1 Triticum_aestivum_Claire_EIv1.1	99.935	12338
Hylux	VRN-D1 Triticum_aestivum_Claire_EIv1.1	99.887	12368		Hylux	VRN-D1 Triticum_aestivum_Claire_EIv1.1	99.895	12338		Hylux	VRN-D1 Triticum_aestivum_Claire_EIv1.1	99.935	12337
Ibis	VRN-D1 Triticum_aestivum_Claire_EIv1.1	99.927	12357		Ibis	VRN-D1 Triticum_aestivum_Claire_EIv1.1	99.878	12344		Ibis	VRN-D1 Triticum_aestivum_Claire_EIv1.1	99.903	12342
Impression	VRN-D1 Triticum_aestivum_Claire_EIv1.1	99.951	12360		Impression	VRN-D1 Triticum_aestivum_Claire_EIv1.1	99.935	12338		Impression	VRN-D1 Triticum_aestivum_Claire_EIv1.1	99.862	12347
Inspiration	VRN-D1 Triticum_aestivum_Claire_EIv1.1	99.839	12388		Inspiration	VRN-D1 Triticum_aestivum_Claire_EIv1.1	99.935	12338		Inspiration	VRN-D1 Triticum_aestivum_Claire_EIv1.1	99.846	12348
Intro	VRN-D1 Triticum_aestivum_Claire_EIv1.1	99.911	12364		Intro	VRN-D1 Triticum_aestivum_Claire_EIv1.1	99.951	12337		Intro	VRN-D1 Triticum_aestivum_Claire_EIv1.1	99.911	12341
INTRO 615	-	-	-		INTRO 615	-	-	-		INTRO 615	-	-	-
Isengrain	VRN-D1 Triticum_aestivum_Claire_EIv1.1	99.919	12373		Isengrain	VRN-D1 Triticum_aestivum_Claire_EIv1.1	99.919	12340		Isengrain	VRN-D1 Triticum_aestivum_Claire_EIv1.1	99.927	12339
Ivanka	-	-	-		Ivanka	VRN-D1 Triticum_aestivum_Claire_EIv1.1	99.895	12338		Ivanka	VRN-D1 Triticum_aestivum_Claire_EIv1.1	99.911	12340
Jafet	-	-	-		Jafet	VRN-D1 Triticum_aestivum_Claire_EIv1.1	99.87	12344		Jafet	VRN-D1 Triticum_aestivum_Claire_EIv1.1	99.862	12345
JB Asano	VRN-D1 Triticum_aestivum_Robigus_EIv1.1	99.959	12341		JB Asano	VRN-D1 Triticum_aestivum_Robigus_EIv1.1	99.911	12324		JB Asano	VRN-D1 Triticum_aestivum_Robigus_EIv1.1	99.927	12319
Jenga	VRN-D1 Triticum_aestivum_Claire_EIv1.1	99.968	12358		Jenga	VRN-D1 Triticum_aestivum_Claire_EIv1.1	99.992	12331		Jenga	VRN-D1 Triticum_aestivum_Claire_EIv1.1	99.911	12341
Joss	VRN-D1 Triticum_aestivum_Claire_EIv1.1	99.903	12381		Joss	VRN-D1 Triticum_aestivum_Claire_EIv1.1	99.919	12339		Joss	VRN-D1 Triticum_aestivum_Claire_EIv1.1	99.878	12343
Kalahari	VRN-D1 Triticum_aestivum_Claire_EIv1.1	99.935	12362		Kalahari	VRN-D1 Triticum_aestivum_Claire_EIv1.1	99.927	12340		Kalahari	VRN-D1 Triticum_aestivum_Claire_EIv1.1	99.927	12339
Knirps	VRN-D1 Triticum_aestivum_Claire_EIv1.1	99.887	12365		Knirps	VRN-D1 Triticum_aestivum_Claire_EIv1.1	99.927	12339		Knirps	VRN-D1 Triticum_aestivum_Claire_EIv1.1	99.895	12342
Kobold	VRN-D1 Triticum_aestivum_Claire_EIv1.1	99.951	12359		Kobold	VRN-D1 Triticum_aestivum_Claire_EIv1.1	99.862	12346		Kobold	VRN-D1 Triticum_aestivum_Claire_EIv1.1	99.911	12340
Kometus	VRN-D1 Triticum_aestivum_Claire_EIv1.1	99.951	12370		Kometus	VRN-D1 Triticum_aestivum_Claire_EIv1.1	99.959	12335		Kometus	VRN-D1 Triticum_aestivum_Claire_EIv1.1	99.976	12334
Konsul	VRN-D1 Triticum_aestivum_Robigus_EIv1.1	99.927	12355		Konsul	VRN-D1 Triticum_aestivum_Robigus_EIv1.1	99.935	12321		Konsul	VRN-D1 Triticum_aestivum_Robigus_EIv1.1	99.919	12320
Kontrast	VRN-D1 Triticum_aestivum_Claire_EIv1.1	99.887	12366		Kontrast	VRN-D1 Triticum_aestivum_Claire_EIv1.1	99.919	12340		Kontrast	VRN-D1 Triticum_aestivum_Claire_EIv1.1	99.887	12344
Kormoran	VRN-D1 Triticum_aestivum_Claire_EIv1.1	99.943	12378		Kormoran	VRN-D1 Triticum_aestivum_Claire_EIv1.1	99.911	12339		Kormoran	VRN-D1 Triticum_aestivum_Claire_EIv1.1	99.903	12341
Kraka	VRN-D1 Triticum_aestivum_Claire_EIv1.1	99.951	12371		Kraka	VRN-D1 Triticum_aestivum_Claire_EIv1.1	99.927	12339		Kraka	VRN-D1 Triticum_aestivum_Claire_EIv1.1	99.911	12341
Kranich	VRN-D1 Triticum_aestivum_Claire_EIv1.1	99.96	12360		Kranich	VRN-D1 Triticum_aestivum_Claire_EIv1.1	99.903	12343		Kranich	VRN-D1 Triticum_aestivum_Claire_EIv1.1	99.87	12347
Kronjuwel	VRN-D1 Triticum_aestivum_Claire_EIv1.1	99.951	12371		Kronjuwel	VRN-D1 Triticum_aestivum_Claire_EIv1.1	99.935	12335		Kronjuwel	VRN-D1 Triticum_aestivum_Claire_EIv1.1	99.959	12335
Kurt	VRN-D1 Triticum_aestivum_Claire_EIv1.1	99.951	12369		Kurt	VRN-D1 Triticum_aestivum_Claire_EIv1.1	99.854	12349		Kurt	VRN-D1 Triticum_aestivum_Claire_EIv1.1	99.959	12336
KWS Cobalt	VRN-D1 Triticum_aestivum_Claire_EIv1.1	99.927	12371		KWS Cobalt	VRN-D1 Triticum_aestivum_Claire_EIv1.1	99.943	12332		KWS Cobalt	VRN-D1 Triticum_aestivum_Claire_EIv1.1	99.878	12344
KWS Ferrum	VRN-D1 Triticum_aestivum_Claire_EIv1.1	99.951	12359		KWS Ferrum	VRN-D1 Triticum_aestivum_Claire_EIv1.1	99.935	12339		KWS Ferrum	VRN-D1 Triticum_aestivum_Claire_EIv1.1	99.895	12343
KWS Milaneco	VRN-D1 Triticum_aestivum_Claire_EIv1.1	99.919	12363		KWS Milaneco	VRN-D1 Triticum_aestivum_Claire_EIv1.1	99.846	12347		KWS Milaneco	VRN-D1 Triticum_aestivum_Claire_EIv1.1	99.887	12343
KWS Pius	VRN-D1 Triticum_aestivum_Claire_EIv1.1	99.895	12376		KWS Pius	VRN-D1 Triticum_aestivum_Claire_EIv1.1	99.846	12348		KWS Pius	VRN-D1 Triticum_aestivum_Claire_EIv1.1	99.87	12345
KWS Santiago	VRN-D1 Triticum_aestivum_Claire_EIv1.1	99.846	12372		KWS Santiago	VRN-D1 Triticum_aestivum_Claire_EIv1.1	99.79	12354		KWS Santiago	VRN-D1 Triticum_aestivum_Claire_EIv1.1	99.838	12347
Lambriego Inia	-	-	-		Lambriego Inia	-	-	-		Lambriego Inia	-	-	-
Landsknecht	VRN-D1 Triticum_aestivum_Claire_EIv1.1	99.879	12369		Landsknecht	VRN-D1 Triticum_aestivum_Claire_EIv1.1	99.895	12344		Landsknecht	VRN-D1 Triticum_aestivum_Claire_EIv1.1	99.911	12342
Linus	VRN-D1 Triticum_aestivum_Claire_EIv1.1	99.927	12364		Linus	VRN-D1 Triticum_aestivum_Claire_EIv1.1	99.959	12336		Linus	VRN-D1 Triticum_aestivum_Claire_EIv1.1	99.911	12340
Ludwig	VRN-D1 Triticum_aestivum_Claire_EIv1.1	99.919	12368		Ludwig	VRN-D1 Triticum_aestivum_Claire_EIv1.1	99.951	12336		Ludwig	VRN-D1 Triticum_aestivum_Claire_EIv1.1	99.919	12336
Magister	VRN-D1 Triticum_aestivum_Claire_EIv1.1	99.976	12358		Magister	VRN-D1 Triticum_aestivum_Claire_EIv1.1	99.959	12335		Magister	VRN-D1 Triticum_aestivum_Claire_EIv1.1	99.943	12336
Magnus	VRN-D1 Triticum_aestivum_Claire_EIv1.1	99.935	12377		Magnus	VRN-D1 Triticum_aestivum_Claire_EIv1.1	99.895	12342		Magnus	VRN-D1 Triticum_aestivum_Claire_EIv1.1	99.968	12334
Manager	VRN-D1 Triticum_aestivum_Claire_EIv1.1	99.822	12377		Manager	VRN-D1 Triticum_aestivum_Claire_EIv1.1	99.919	12340		Manager	VRN-D1 Triticum_aestivum_Claire_EIv1.1	99.919	12339
Maris Huntsman	VRN-D1 Triticum_aestivum_Claire_EIv1.1	99.943	12350		Maris Huntsman	VRN-D1 Triticum_aestivum_Claire_EIv1.1	99.959	12333		Maris Huntsman	VRN-D1 Triticum_aestivum_Claire_EIv1.1	99.919	12339
Matrix	VRN-D1 Triticum_aestivum_Claire_EIv1.1	99.984	12366		Matrix	VRN-D1 Triticum_aestivum_Claire_EIv1.1	99.976	12333		Matrix	VRN-D1 Triticum_aestivum_Claire_EIv1.1	99.951	12336
Meister	VRN-D1 Triticum_aestivum_Claire_EIv1.1	99.895	12378		Meister	VRN-D1 Triticum_aestivum_Claire_EIv1.1	99.927	12339		Meister	VRN-D1 Triticum_aestivum_Claire_EIv1.1	99.887	12343
Memory	VRN-D1 Triticum_aestivum_Claire_EIv1.1	99.855	12372		Memory	VRN-D1 Triticum_aestivum_Claire_EIv1.1	99.83	12351		Memory	VRN-D1 Triticum_aestivum_Claire_EIv1.1	99.951	12336
Mentor	VRN-D1 Triticum_aestivum_Claire_EIv1.1	99.895	12376		Mentor	VRN-D1 Triticum_aestivum_Claire_EIv1.1	99.911	12340		Mentor	VRN-D1 Triticum_aestivum_Claire_EIv1.1	99.935	12338
Mex. 17 bb	VRN-D1 Triticum_aestivum_Claire_EIv1.1	99.958	7221		Mex. 17 bb	VRN-D1 Triticum_aestivum_Claire_EIv1.1	99.861	7212		Mex. 17 bb	VRN-D1 Triticum_aestivum_Claire_EIv1.1	99.903	7208
	VRN-D1 Triticum_aestivum_Claire_EIv1.1	99.942	5159			VRN-D1 Triticum_aestivum_Claire_EIv1.1	99.864	5137			VRN-D1 Triticum_aestivum_Claire_EIv1.1	99.942	5135
Mex. 3	VRN-D1 Triticum_aestivum_Claire_EIv1.1	99.931	7213		Mex. 3	VRN-D1 Triticum_aestivum_Claire_EIv1.1	99.944	7205		Mex. 3	VRN-D1 Triticum_aestivum_Claire_EIv1.1	99.972	7202
	VRN-D1 Triticum_aestivum_Claire_EIv1.1	99.981	5157			VRN-D1 Triticum_aestivum_Claire_EIv1.1	99.922	5134			VRN-D1 Triticum_aestivum_Claire_EIv1.1	99.981	5133
Monopol	VRN-D1 Triticum_aestivum_Claire_EIv1.1	99.927	12378		Monopol	VRN-D1 Triticum_aestivum_Claire_EIv1.1	99.943	12335		Monopol	VRN-D1 Triticum_aestivum_Claire_EIv1.1	99.919	12340
Mulan	VRN-D1 Triticum_aestivum_Claire_EIv1.1	99.855	12382		Mulan	VRN-D1 Triticum_aestivum_Claire_EIv1.1	99.895	12343		Mulan	VRN-D1 Triticum_aestivum_Claire_EIv1.1	99.854	12348
Muskat	VRN-D1 Triticum_aestivum_Robigus_EIv1.1	99.927	12356		Muskat	VRN-D1 Triticum_aestivum_Robigus_EIv1.1	99.943	12318		Muskat	VRN-D1 Triticum_aestivum_Robigus_EIv1.1	99.943	12318
NaturaStar	VRN-D1 Triticum_aestivum_Claire_EIv1.1	99.976	12358		NaturaStar	VRN-D1 Triticum_aestivum_Claire_EIv1.1	99.911	12341		NaturaStar	VRN-D1 Triticum_aestivum_Claire_EIv1.1	99.87	12347
Nelson	VRN-D1 Triticum_aestivum_Claire_EIv1.1	99.968	12367		Nelson	VRN-D1 Triticum_aestivum_Claire_EIv1.1	99.984	12332		Nelson	VRN-D1 Triticum_aestivum_Claire_EIv1.1	99.968	12333
Nimbus	VRN-D1 Triticum_aestivum_Robigus_EIv1.1	99.968	12340		Nimbus	VRN-D1 Triticum_aestivum_Robigus_EIv1.1	99.951	12318		Nimbus	VRN-D1 Triticum_aestivum_Robigus_EIv1.1	99.951	12316
NS 22/92	VRN-D1 Triticum_aestivum_Claire_EIv1.1	99.782	12383		NS 22/92	VRN-D1 Triticum_aestivum_Claire_EIv1.1	99.806	12347		NS 22/92	VRN-D1 Triticum_aestivum_Claire_EIv1.1	99.822	12348
NS 66/92	VRN-D1 Triticum_aestivum_Claire_EIv1.1	99.927	12373		NS 66/92	VRN-D1 Triticum_aestivum_Claire_EIv1.1	99.878	12344		NS 66/92	VRN-D1 Triticum_aestivum_Claire_EIv1.1	99.927	12338
Oakley	VRN-D1 Triticum_aestivum_Claire_EIv1.1	99.935	12373		Oakley	VRN-D1 Triticum_aestivum_Claire_EIv1.1	99.911	12342		Oakley	VRN-D1 Triticum_aestivum_Claire_EIv1.1	99.927	12340
Obelisk	VRN-D1 Triticum_aestivum_Claire_EIv1.1	99.96	12359		Obelisk	VRN-D1 Triticum_aestivum_Claire_EIv1.1	99.943	12336		Obelisk	VRN-D1 Triticum_aestivum_Claire_EIv1.1	99.903	12339
Orcas	VRN-D1 Triticum_aestivum_Claire_EIv1.1	99.863	12388		Orcas	VRN-D1 Triticum_aestivum_Claire_EIv1.1	99.951	12337		Orcas	VRN-D1 Triticum_aestivum_Claire_EIv1.1	99.951	12337
Orestis	VRN-D1 Triticum_aestivum_Claire_EIv1.1	99.943	12372		Orestis	VRN-D1 Triticum_aestivum_Claire_EIv1.1	99.943	12335		Orestis	VRN-D1 Triticum_aestivum_Claire_EIv1.1	99.919	12340
Oxal	VRN-D1 Triticum_aestivum_Claire_EIv1.1	99.903	12377		Oxal	VRN-D1 Triticum_aestivum_Claire_EIv1.1	99.846	12347		Oxal	VRN-D1 Triticum_aestivum_Claire_EIv1.1	99.878	12345
Pantus	VRN-D1 Triticum_aestivum_Claire_EIv1.1	99.887	12375		Pantus	VRN-D1 Triticum_aestivum_Claire_EIv1.1	99.968	12335		Pantus	VRN-D1 Triticum_aestivum_Claire_EIv1.1	99.992	12331
Paroli	VRN-D1 Triticum_aestivum_Claire_EIv1.1	99.895	12366		Paroli	VRN-D1 Triticum_aestivum_Claire_EIv1.1	99.854	12344		Paroli	VRN-D1 Triticum_aestivum_Claire_EIv1.1	99.838	12349
Patras	VRN-D1 Triticum_aestivum_Claire_EIv1.1	99.798	12385		Patras	VRN-D1 Triticum_aestivum_Claire_EIv1.1	99.935	12336		Patras	VRN-D1 Triticum_aestivum_Claire_EIv1.1	99.911	12341
Pegassos	VRN-D1 Triticum_aestivum_Claire_EIv1.1	99.935	12361		Pegassos	VRN-D1 Triticum_aestivum_Claire_EIv1.1	99.951	12337		Pegassos	VRN-D1 Triticum_aestivum_Claire_EIv1.1	99.895	12339
Phoenix	VRN-D1 Triticum_aestivum_Claire_EIv1.1	99.919	12374		Phoenix	VRN-D1 Triticum_aestivum_Claire_EIv1.1	99.951	12332		Phoenix	VRN-D1 Triticum_aestivum_Claire_EIv1.1	99.927	12338
Pionier	VRN-D1 Triticum_aestivum_Claire_EIv1.1	99.75	12389		Pionier	VRN-D1 Triticum_aestivum_Claire_EIv1.1	99.968	12334		Pionier	VRN-D1 Triticum_aestivum_Claire_EIv1.1	99.951	12336
Pobeda	VRN-D1 Triticum_aestivum_Claire_EIv1.1	99.839	12384		Pobeda	VRN-D1 Triticum_aestivum_Claire_EIv1.1	99.87	12346		Pobeda	VRN-D1 Triticum_aestivum_Claire_EIv1.1	99.951	12337
Potenzial	VRN-D1 Triticum_aestivum_Claire_EIv1.1	99.903	12365		Potenzial	VRN-D1 Triticum_aestivum_Claire_EIv1.1	99.911	12340		Potenzial	VRN-D1 Triticum_aestivum_Claire_EIv1.1	99.878	12344
Premio	VRN-D1 Triticum_aestivum_Claire_EIv1.1	99.814	12377		Premio	VRN-D1 Triticum_aestivum_Claire_EIv1.1	99.903	12341		Premio	VRN-D1 Triticum_aestivum_Claire_EIv1.1	99.959	12336
Primus	VRN-D1 Triticum_aestivum_Claire_EIv1.1	99.903	12366		Primus	VRN-D1 Triticum_aestivum_Claire_EIv1.1	99.919	12338		Primus	VRN-D1 Triticum_aestivum_Claire_EIv1.1	99.878	12344
Profilus	VRN-D1 Triticum_aestivum_Claire_EIv1.1	99.903	12365		Profilus	VRN-D1 Triticum_aestivum_Claire_EIv1.1	99.959	12333		Profilus	VRN-D1 Triticum_aestivum_Claire_EIv1.1	99.822	12350
Rebell	VRN-D1 Triticum_aestivum_Claire_EIv1.1	99.83	12375		Rebell	VRN-D1 Triticum_aestivum_Claire_EIv1.1	99.959	12335		Rebell	VRN-D1 Triticum_aestivum_Claire_EIv1.1	99.87	12345
Rektor	VRN-D1 Triticum_aestivum_Claire_EIv1.1	99.943	12371		Rektor	VRN-D1 Triticum_aestivum_Claire_EIv1.1	99.943	12337		Rektor	VRN-D1 Triticum_aestivum_Claire_EIv1.1	99.959	12334
Renesansa	-	-	-		Renesansa	-	-	-		Renesansa	VRN-D1 Triticum_aestivum_Claire_EIv1.1	99.563	12352
Ritmo	VRN-D1 Triticum_aestivum_Claire_EIv1.1	99.871	12376		Ritmo	VRN-D1 Triticum_aestivum_Claire_EIv1.1	99.846	12349		Ritmo	VRN-D1 Triticum_aestivum_Claire_EIv1.1	99.87	12345
Robigus	VRN-D1 Triticum_aestivum_Robigus_EIv1.1	99.943	12344		Robigus	VRN-D1 Triticum_aestivum_Robigus_EIv1.1	99.927	12318		Robigus	VRN-D1 Triticum_aestivum_Robigus_EIv1.1	99.903	12322
Rumor	VRN-D1 Triticum_aestivum_Claire_EIv1.1	99.943	12370		Rumor	VRN-D1 Triticum_aestivum_Claire_EIv1.1	99.878	12344		Rumor	VRN-D1 Triticum_aestivum_Claire_EIv1.1	99.951	12337
Saturn	VRN-D1 Triticum_aestivum_Claire_EIv1.1	99.919	12364		Saturn	VRN-D1 Triticum_aestivum_Claire_EIv1.1	99.919	12339		Saturn	VRN-D1 Triticum_aestivum_Claire_EIv1.1	99.951	12336
Schamane	VRN-D1 Triticum_aestivum_Claire_EIv1.1	99.968	12352		Schamane	VRN-D1 Triticum_aestivum_Claire_EIv1.1	99.976	12333		Schamane	VRN-D1 Triticum_aestivum_Claire_EIv1.1	99.959	12334
Severin	-	-	-		Severin	VRN-D1 Triticum_aestivum_Claire_EIv1.1	99.854	12346		Severin	VRN-D1 Triticum_aestivum_Claire_EIv1.1	99.878	12345
Skagen	VRN-D1 Triticum_aestivum_Claire_EIv1.1	99.976	12356		Skagen	VRN-D1 Triticum_aestivum_Claire_EIv1.1	99.968	12335		Skagen	VRN-D1 Triticum_aestivum_Claire_EIv1.1	99.976	12333
Skalmeje	VRN-D1 Triticum_aestivum_Claire_EIv1.1	99.919	12373		Skalmeje	VRN-D1 Triticum_aestivum_Claire_EIv1.1	99.911	12340		Skalmeje	VRN-D1 Triticum_aestivum_Claire_EIv1.1	99.951	12337
Skater	VRN-D1 Triticum_aestivum_Claire_EIv1.1	99.911	12358		Skater	VRN-D1 Triticum_aestivum_Claire_EIv1.1	99.935	12336		Skater	VRN-D1 Triticum_aestivum_Claire_EIv1.1	99.87	12346
Soissons	VRN-D1 Triticum_aestivum_Claire_EIv1.1	99.846	12374		Soissons	VRN-D1 Triticum_aestivum_Claire_EIv1.1	99.887	12345		Soissons	VRN-D1 Triticum_aestivum_Claire_EIv1.1	99.879	12346
Sokrates	VRN-D1 Triticum_aestivum_Claire_EIv1.1	99.911	12370		Sokrates	VRN-D1 Triticum_aestivum_Claire_EIv1.1	99.87	12347		Sokrates	VRN-D1 Triticum_aestivum_Claire_EIv1.1	99.878	12345
Solstice	VRN-D1 Triticum_aestivum_Claire_EIv1.1	99.71	12395		Solstice	VRN-D1 Triticum_aestivum_Claire_EIv1.1	99.644	12365		Solstice	VRN-D1 Triticum_aestivum_Claire_EIv1.1	99.628	12369
Sonalika	VRN-D1 Triticum_aestivum_Claire_EIv1.1	99.984	12357		Sonalika	VRN-D1 Triticum_aestivum_Claire_EIv1.1	99.976	12333		Sonalika	VRN-D1 Triticum_aestivum_Claire_EIv1.1	99.984	12333
Sorbas	VRN-D1 Triticum_aestivum_Claire_EIv1.1	99.903	12366		Sorbas	VRN-D1 Triticum_aestivum_Claire_EIv1.1	99.903	12342		Sorbas	VRN-D1 Triticum_aestivum_Claire_EIv1.1	99.846	12347
Sperber	VRN-D1 Triticum_aestivum_Robigus_EIv1.1	99.895	12349		Sperber	VRN-D1 Triticum_aestivum_Robigus_EIv1.1	99.943	12318		Sperber	VRN-D1 Triticum_aestivum_Robigus_EIv1.1	99.935	12320
Sponsor	VRN-D1 Triticum_aestivum_Claire_EIv1.1	99.935	12363		Sponsor	VRN-D1 Triticum_aestivum_Claire_EIv1.1	99.919	12340		Sponsor	VRN-D1 Triticum_aestivum_Claire_EIv1.1	99.87	12346
SUR99820	-	-	-		SUR99820	-	-	-		SUR99820	VRN-D1 Triticum_aestivum_Claire_EIv1.1	99.515	12372
SW Topper	VRN-D1 Triticum_aestivum_Claire_EIv1.1	99.879	12385		SW Topper	VRN-D1 Triticum_aestivum_Claire_EIv1.1	99.878	12343		SW Topper	VRN-D1 Triticum_aestivum_Claire_EIv1.1	99.846	12348
SY Ferry	VRN-D1 Triticum_aestivum_Claire_EIv1.1	99.96	12360		SY Ferry	VRN-D1 Triticum_aestivum_Claire_EIv1.1	99.887	12344		SY Ferry	VRN-D1 Triticum_aestivum_Claire_EIv1.1	99.911	12341
Tabasco	VRN-D1 Triticum_aestivum_Claire_EIv1.1	99.935	12375		Tabasco	VRN-D1 Triticum_aestivum_Claire_EIv1.1	99.862	12346		Tabasco	VRN-D1 Triticum_aestivum_Claire_EIv1.1	99.951	12334
Tabor	VRN-D1 Triticum_aestivum_Claire_EIv1.1	99.96	12359		Tabor	VRN-D1 Triticum_aestivum_Claire_EIv1.1	99.919	12340		Tabor	VRN-D1 Triticum_aestivum_Claire_EIv1.1	99.951	12336
Tambor	VRN-D1 Triticum_aestivum_Claire_EIv1.1	99.935	12366		Tambor	VRN-D1 Triticum_aestivum_Claire_EIv1.1	99.976	12332		Tambor	VRN-D1 Triticum_aestivum_Claire_EIv1.1	99.959	12335
Tarso	VRN-D1 Triticum_aestivum_Claire_EIv1.1	99.863	12379		Tarso	VRN-D1 Triticum_aestivum_Claire_EIv1.1	99.887	12344		Tarso	VRN-D1 Triticum_aestivum_Claire_EIv1.1	99.878	12343
Terrier	VRN-D1 Triticum_aestivum_Claire_EIv1.1	99.83	12376		Terrier	VRN-D1 Triticum_aestivum_Claire_EIv1.1	99.846	12349		Terrier	VRN-D1 Triticum_aestivum_Claire_EIv1.1	99.878	12343
Tiger	VRN-D1 Triticum_aestivum_Claire_EIv1.1	99.968	12367		Tiger	VRN-D1 Triticum_aestivum_Claire_EIv1.1	99.968	12334		Tiger	VRN-D1 Triticum_aestivum_Claire_EIv1.1	99.951	12337
TJB 990-15	VRN-D1 Triticum_aestivum_Claire_EIv1.1	99.976	12356		TJB 990-15	VRN-D1 Triticum_aestivum_Claire_EIv1.1	99.976	12331		TJB 99015	VRN-D1 Triticum_aestivum_Claire_EIv1.1	99.992	12332
Tobak	VRN-D1 Triticum_aestivum_Claire_EIv1.1	99.927	12379		Tobak	VRN-D1 Triticum_aestivum_Claire_EIv1.1	99.935	12339		Tobak	VRN-D1 Triticum_aestivum_Claire_EIv1.1	99.943	12338
Tommi	VRN-D1 Triticum_aestivum_Claire_EIv1.1	99.911	12374		Tommi	VRN-D1 Triticum_aestivum_Claire_EIv1.1	99.927	12339		Tommi	VRN-D1 Triticum_aestivum_Claire_EIv1.1	99.927	12338
Topfit	VRN-D1 Triticum_aestivum_Claire_EIv1.1	99.911	12365		Topfit	VRN-D1 Triticum_aestivum_Claire_EIv1.1	99.959	12336		Topfit	VRN-D1 Triticum_aestivum_Claire_EIv1.1	99.919	12341
Toronto	VRN-D1 Triticum_aestivum_Claire_EIv1.1	99.911	12363		Toronto	VRN-D1 Triticum_aestivum_Claire_EIv1.1	99.919	12337		Toronto	VRN-D1 Triticum_aestivum_Claire_EIv1.1	99.943	12336
Torrild	VRN-D1 Triticum_aestivum_Claire_EIv1.1	99.935	12361		Torrild	VRN-D1 Triticum_aestivum_Claire_EIv1.1	99.927	12338		Torrild	VRN-D1 Triticum_aestivum_Claire_EIv1.1	99.911	12340
Transit	VRN-D1 Triticum_aestivum_Claire_EIv1.1	99.96	12370		Transit	VRN-D1 Triticum_aestivum_Claire_EIv1.1	99.943	12336		Transit	VRN-D1 Triticum_aestivum_Claire_EIv1.1	99.878	12343
Triple Dirk S	-	-	-		Triple Dirk S	-	-	-		Triple Dirk S	VRN-D1 Triticum_aestivum_Claire_EIv1.1	99.684	12359
Tuareg	VRN-D1 Triticum_aestivum_Claire_EIv1.1	99.951	12359		Tuareg	VRN-D1 Triticum_aestivum_Claire_EIv1.1	99.935	12336		Tuareg	VRN-D1 Triticum_aestivum_Claire_EIv1.1	99.943	12337
Türkis	VRN-D1 Triticum_aestivum_Claire_EIv1.1	99.903	12366		Türkis	VRN-D1 Triticum_aestivum_Claire_EIv1.1	99.911	12341		Türkis	VRN-D1 Triticum_aestivum_Claire_EIv1.1	99.895	12341
Winnetou	VRN-D1 Triticum_aestivum_Claire_EIv1.1	99.927	12363		Winnetou	VRN-D1 Triticum_aestivum_Claire_EIv1.1	99.927	12338		Winnetou	VRN-D1 Triticum_aestivum_Claire_EIv1.1	99.878	12344
WW 4180 (Kongo)	-	-	-		WW 4180 (Kongo)	VRN-D1 Triticum_aestivum_Claire_EIv1.1	99.943	12337		WW 4180 (Kongo)	VRN-D1 Triticum_aestivum_Claire_EIv1.1	99.903	12342
Xanthippe	VRN-D1 Triticum_aestivum_Claire_EIv1.1	99.911	12362		Xanthippe	VRN-D1 Triticum_aestivum_Claire_EIv1.1	99.903	12341		Xanthippe	VRN-D1 Triticum_aestivum_Claire_EIv1.1	99.927	12339
Zappa	VRN-D1 Triticum_aestivum_Claire_EIv1.1	99.911	12363		Zappa	VRN-D1 Triticum_aestivum_Claire_EIv1.1	99.887	12344		Zappa	VRN-D1 Triticum_aestivum_Claire_EIv1.1	99.951	12335
Zentos	VRN-D1 Triticum_aestivum_Claire_EIv1.1	99.863	12370		Zentos	VRN-D1 Triticum_aestivum_Claire_EIv1.1	99.895	12342		Zentos	VRN-D1 Triticum_aestivum_Claire_EIv1.1	99.935	12338
Zobel	VRN-D1 Triticum_aestivum_Claire_EIv1.1	99.96	12358		Zobel	VRN-D1 Triticum_aestivum_Claire_EIv1.1	99.927	12335		Zobel	VRN-D1 Triticum_aestivum_Claire_EIv1.1	99.968	12333
* The VRN1 primer sequences were not trimmed from the full-length sequence
⸸The VRN1 primer sequences were trimmed from full length sequence

## Sheet: S8
Supplementary Table S8 Percentage identity, number of poymorhisom and structural varaitions within the VRN1 sequences of five wheat references obtained from publicly available wheat reference genome sequence data (IPK Crop Analysis Tools Suite, 2021), and NCBI database (Accession number AY747601.1)
VRN-A1	Weebill	Robigus	Triple Dirk D	LongReach Lancer	Clair
Sequence Length	12216bp	12217bp	12272bp	11742bp	12217bp
			(Insertion 231bp in the promoter)
Weebill	1
Robigus	29/3 (99.73%)	1
Triple Dirk D	27/5 (99.70%)	29/2 (99.70%)	1
LongReach Lancer	27/5 (99.71%)	29/2 (99.73%)	1/0 (99.99%)	1
Clair	29/3 (99.73%)	0/0 (100%)	29/2 (99.70%)	29/2 (99.73%)	1
VRN1-B1	Weebill	Robigus	Triple Dirk D	LongReach Lancer	Clair
Sequence Length	6299bp	13150bp	No data	13986bp	13150bp
	(Deletion 6851bp in the first intron)			(Duplication 838bp in the first intron)
Weebill	1
Robigus	0/0 (100%)	1
Triple Dirk D	No data	No data	No data
LongReach Lancer	5/0 (99.94%)	7/1 (99.96%)	No data	1
Clair	0/0 (100%)	0/0 (100%)	No data	7/1 (99.96%)	1
VRN-D1	Weebill	Robigus	Triple Dirk D	LongReach Lancer	Clair
Sequence Length	8098bp	12313bp	No data	12331bp	12331bp
	(Deletion 4234bp in the first intron)	(Deletion 17bp in the first intron)
Weebill	1
Robigus	0/1 (99.96%)	1
Triple Dirk D	No data	No data	No data
LongReach Lancer	0/1 (99.96%)	1/1 (99.83%)	No data	1
Clair	0/1 (99.96%)	1/2 (99.84%)	No data	2/0 (99.98%)	1
Red number represents number of mismatches
Green number represents number of gap openings

## Sheet: S9
Supplementary Table S9 Grouping of 192 wheat cultivars based on top BLASTn hits of full-length VRN1 sequences with around 30 reference genomes reveal 9 groups of A, B, and D homeolog sequence combinations most similar (>99.9%) to only five reference genomes
Cultivar name	VRN-A1 best full-length hit with reference	VRN-B1 best full-length hit with reference	VRN-D1 best full-length hit with reference	VRN1 sequence type based on results of best hit blast of VRN-A1, VRN-B1 and VRN-D1
Akratos	T.aestivum Weebill	T.aestivum Robigus/ T.aestivum Claire	T.aestivum Claire	S1
Akteur	T.aestivum Weebill	T.aestivum Robigus/ T.aestivum Claire	T.aestivum Claire	S1
Alidos	T.aestivum Weebill	T.aestivum Robigus/ T.aestivum Claire	T.aestivum Claire	S1
Alixan	T.aestivum Weebill	T.aestivum Robigus/ T.aestivum Claire	T.aestivum Claire	S1
Altos	T.aestivum Weebill	T.aestivum Robigus/ T.aestivum Claire	T.aestivum Claire	S1
Alves	T.aestivum Weebill	T.aestivum Robigus/ T.aestivum Claire	T.aestivum Claire	S1
Anapolis	T.aestivum Weebill	T.aestivum Robigus/ T.aestivum Claire	T.aestivum Claire	S1
Anthus	T.aestivum Weebill	T.aestivum Robigus/ T.aestivum Claire	T.aestivum Claire	S1
Apache	T.aestivum Weebill	T.aestivum Robigus/ T.aestivum Claire	T.aestivum Claire	S1
Apertus	T.aestivum Weebill	T.aestivum Robigus/ T.aestivum Claire	T.aestivum Claire	S1
Aquila	T.aestivum Weebill	T.aestivum Robigus/ T.aestivum Claire	T.aestivum Claire	S1
Aristos	T.aestivum Weebill	T.aestivum Robigus/ T.aestivum Claire	T.aestivum Claire	S1
Arktis	T.aestivum Weebill	T.aestivum Robigus/ T.aestivum Claire	T.aestivum Claire	S1
Arlequin	T.aestivum Weebill	T.aestivum Robigus/ T.aestivum Claire	T.aestivum Robigus	S3
Aron	T.aestivum Weebill	T.aestivum Robigus/ T.aestivum Claire	T.aestivum Claire	S1
Asketis	T.aestivum Weebill	T.aestivum Robigus/ T.aestivum Claire	T.aestivum Claire	S1
Astron	T.aestivum Weebill	T.aestivum Robigus/ T.aestivum Claire	T.aestivum Claire	S1
Aszita	T.aestivum Weebill	T.aestivum Robigus/ T.aestivum Claire	T.aestivum Claire	S1
Atomic	T.aestivum Weebill	T.aestivum Robigus/ T.aestivum Claire	T.aestivum Claire	S1
Avalon	T.aestivum Weebill	T.aestivum Robigus/ T.aestivum Claire	T.aestivum Claire	S1
Basalt	T.aestivum Weebill	T.aestivum Robigus/ T.aestivum Claire	T.aestivum Claire	S1
Batis	T.aestivum Weebill	T.aestivum Robigus/ T.aestivum Claire	T.aestivum Claire	S1
BCD 1302/83	T.aestivum Weebill	T.aestivum Robigus/ T.aestivum Claire	T.aestivum Claire	S1
Benni multifloret	T.aestivum Weebill	T.aestivum Robigus/ T.aestivum Claire	T.aestivum Claire	S1
Benno	T.aestivum Weebill	T.aestivum Robigus/ T.aestivum Claire	T.aestivum Robigus	S3
Biscay	T.aestivum Weebill	T.aestivum Robigus/ T.aestivum Claire	T.aestivum Claire	S1
Bombus	T.aestivum Weebill	T.aestivum Robigus/ T.aestivum Claire	T.aestivum Claire	S1
Boregan	T.aestivum Weebill	T.aestivum Robigus/ T.aestivum Claire	T.aestivum Claire	S1
Boxer	T.aestivum Weebill	T.aestivum Robigus/ T.aestivum Claire	T.aestivum Claire	S1
Brigand	T.aestivum Weebill	T.aestivum Robigus/ T.aestivum Claire	T.aestivum Claire	S1
Brillant	T.aestivum Weebill	T.aestivum Robigus/ T.aestivum Claire	T.aestivum Claire	S1
Bussard	T.aestivum Weebill	T.aestivum Robigus/ T.aestivum Claire	T.aestivum Claire	S1
Butaro	T.aestivum Weebill	T.aestivum Robigus/ T.aestivum Claire	T.aestivum Claire	S1
Cajeme 71	T.aestivum Weebill	T.aestivum LongReach Lancer	T.aestivum Claire	S4
Cappelle Desprez	T.aestivum Weebill	T.aestivum Weebill	No data	missing_data
Caphorn	T.aestivum Weebill	T.aestivum Robigus/ T.aestivum Claire	T.aestivum Claire	S1
Capone	T.aestivum Robigus/ T.aestivum Claire	T.aestivum Robigus/ T.aestivum Claire	T.aestivum Robigus	S9
Carenius	T.aestivum Weebill	T.aestivum Robigus/ T.aestivum Claire	T.aestivum Claire	S1
Caribo	T.aestivum Weebill	T.aestivum Robigus/ T.aestivum Claire	T.aestivum Claire	S1
Carimulti	T.aestivum Weebill	T.aestivum Robigus/ T.aestivum Claire	T.aestivum Claire	S1
Carisuper	T.aestivum Weebill	T.aestivum Robigus/ T.aestivum Claire	T.aestivum Claire	S1
Centurk	T.aestivum Weebill	T.aestivum Robigus/ T.aestivum Claire	T.aestivum Claire	S1
Chevalier	T.aestivum Weebill	T.aestivum Robigus/ T.aestivum Claire	T.aestivum Claire	S1
Claire	T.aestivum Robigus/ T.aestivum Claire	T.aestivum Robigus/ T.aestivum Claire	T.aestivum Claire	S2
Colonia	T.aestivum Weebill	T.aestivum Robigus/ T.aestivum Claire	T.aestivum Claire	S1
Cordiale	T.aestivum Weebill	T.aestivum Robigus/ T.aestivum Claire	T.aestivum Claire	S1
Cubus	T.aestivum Weebill	T.aestivum Robigus/ T.aestivum Claire	T.aestivum Claire	S1
Dekan	T.aestivum Weebill	T.aestivum Robigus/ T.aestivum Claire	T.aestivum Claire	S1
Desamo	T.aestivum Weebill	T.aestivum Robigus/ T.aestivum Claire	T.aestivum Claire	S1
Diplomat	T.aestivum Weebill	T.aestivum Robigus/ T.aestivum Claire	T.aestivum Robigus	S3
Discus	T.aestivum Weebill	T.aestivum Robigus/ T.aestivum Claire	T.aestivum Claire	S1
Disponent	T.aestivum Weebill	T.aestivum Robigus/ T.aestivum Claire	T.aestivum Robigus	S3
Drifter	T.aestivum Weebill	T.aestivum Robigus/ T.aestivum Claire	T.aestivum Claire	S1
Durin	T.aestivum Weebill	T.aestivum Robigus/ T.aestivum Claire	T.aestivum Claire	S1
Edgar	T.aestivum Weebill	T.aestivum Robigus/ T.aestivum Claire	T.aestivum Claire	S1
Edward	T.aestivum Weebill	T.aestivum Robigus/ T.aestivum Claire	T.aestivum Claire	S1
Einstein	T.aestivum Weebill	T.aestivum Robigus/ T.aestivum Claire	T.aestivum Robigus	S3
Elixer	T.aestivum Weebill	T.aestivum Robigus/ T.aestivum Claire	T.aestivum Claire	S1
Ellvis	T.aestivum Weebill	T.aestivum Robigus/ T.aestivum Claire	T.aestivum Claire	S1
Enorm	T.aestivum Weebill	T.aestivum Robigus/ T.aestivum Claire	T.aestivum Robigus	S3
Estivus	T.aestivum Weebill	T.aestivum Robigus/ T.aestivum Claire	T.aestivum Claire	S1
Event	T.aestivum Weebill	T.aestivum Robigus/ T.aestivum Claire	T.aestivum Claire	S1
Famulus	T.aestivum Weebill	T.aestivum Robigus/ T.aestivum Claire	T.aestivum Claire	S1
Fedor	T.aestivum Weebill	T.aestivum Robigus/ T.aestivum Claire	T.aestivum Claire	S1
Florian	T.aestivum Weebill	T.aestivum Robigus/ T.aestivum Claire	T.aestivum Claire	S1
Florida	T.aestivum Weebill	T.aestivum Robigus/ T.aestivum Claire	T.aestivum Claire	S1
Forum	T.aestivum Weebill	T.aestivum Robigus/ T.aestivum Claire	T.aestivum Claire	S1
Gaucho	T.aestivum Weebill	T.aestivum Robigus/ T.aestivum Claire	T.aestivum Claire	S1
Genius	T.aestivum Weebill	T.aestivum Robigus/ T.aestivum Claire	T.aestivum Claire	S1
Glaucus	T.aestivum Weebill	T.aestivum Robigus/ T.aestivum Claire	T.aestivum Claire	S1
Global	T.aestivum Weebill	T.aestivum Robigus/ T.aestivum Claire	T.aestivum Claire	S1
Gordian	T.aestivum Weebill	T.aestivum Robigus/ T.aestivum Claire	T.aestivum Claire	S1
Götz	T.aestivum Weebill	T.aestivum Robigus/ T.aestivum Claire	T.aestivum Claire	S1
Gourmet	T.aestivum Weebill	T.aestivum Robigus/ T.aestivum Claire	T.aestivum Robigus	S3
Greif	T.aestivum Weebill	T.aestivum Robigus/ T.aestivum Claire	T.aestivum Claire	S1
Helios	T.aestivum Weebill	T.aestivum Robigus/ T.aestivum Claire	T.aestivum Robigus	S3
Hermann	T.aestivum Weebill	T.aestivum Robigus/ T.aestivum Claire	T.aestivum Claire	S1
Herzog	T.aestivum Weebill	T.aestivum Robigus/ T.aestivum Claire	T.aestivum Claire	S1
Highbury	T.aestivum Triple Dirk D	T.aestivum Weebill	No data	missing_data
Hope	T.aestivum Triple Dirk D	T.aestivum Robigus/ T.aestivum Claire	T.aestivum Claire	S8
Hybery	T.aestivum Robigus/ T.aestivum Claire	No data	T.aestivum Claire	missing_data
Hyland	T.aestivum Weebill	T.aestivum Robigus/ T.aestivum Claire	T.aestivum Claire	S1
Hylux	T.aestivum Weebill	T.aestivum Robigus/ T.aestivum Claire	T.aestivum Claire	S1
Ibis	T.aestivum Weebill	T.aestivum Robigus/ T.aestivum Claire	T.aestivum Claire	S1
Impression	T.aestivum Weebill	T.aestivum Robigus/ T.aestivum Claire	T.aestivum Claire	S1
Inspiration	T.aestivum Weebill	T.aestivum Robigus/ T.aestivum Claire	T.aestivum Claire	S1
Intro	T.aestivum Weebill	T.aestivum Robigus/ T.aestivum Claire	T.aestivum Claire	S1
INTRO 615	T.aestivum Triple Dirk D	T.aestivum Weebill	No data	missing_data
Isengrain	T.aestivum Weebill	T.aestivum Robigus/ T.aestivum Claire	T.aestivum Claire	S1
Ivanka	T.aestivum Weebill	T.aestivum Robigus/ T.aestivum Claire	T.aestivum Claire	S1
Jafet	T.aestivum Weebill	T.aestivum Robigus/ T.aestivum Claire	T.aestivum Claire	S1
JB Asano	T.aestivum Weebill	T.aestivum Robigus/ T.aestivum Claire	T.aestivum Robigus	S3
Jenga	T.aestivum Weebill	T.aestivum Robigus/ T.aestivum Claire	T.aestivum Claire	S1
Joss	T.aestivum Weebill	T.aestivum LongReach Lancer	T.aestivum Claire	S4
Kalahari	T.aestivum Weebill	T.aestivum Robigus/ T.aestivum Claire	T.aestivum Claire	S1
Knirps	T.aestivum Weebill	T.aestivum Robigus/ T.aestivum Claire	T.aestivum Claire	S1
Kobold	T.aestivum Weebill	T.aestivum Robigus/ T.aestivum Claire	T.aestivum Claire	S1
Kometus	T.aestivum Weebill	T.aestivum Robigus/ T.aestivum Claire	T.aestivum Claire	S1
Konsul	T.aestivum Weebill	T.aestivum Robigus/ T.aestivum Claire	T.aestivum Robigus	S3
Kontrast	T.aestivum Weebill	T.aestivum Robigus/ T.aestivum Claire	T.aestivum Claire	S1
Kormoran	T.aestivum Weebill	T.aestivum Robigus/ T.aestivum Claire	T.aestivum Claire	S1
Kraka	T.aestivum Weebill	No data	T.aestivum Claire	missing_data
Kranich	T.aestivum Weebill	T.aestivum Robigus/ T.aestivum Claire	T.aestivum Claire	S1
Kronjuwel	T.aestivum Weebill	T.aestivum Robigus/ T.aestivum Claire	T.aestivum Claire	S1
Kurt	T.aestivum Weebill	T.aestivum Robigus/ T.aestivum Claire	T.aestivum Claire	S1
KWS Cobalt	T.aestivum Weebill	T.aestivum Robigus/ T.aestivum Claire	T.aestivum Claire	S1
KWS Ferrum	T.aestivum Weebill	T.aestivum Robigus/ T.aestivum Claire	T.aestivum Claire	S1
KWS Milaneco	T.aestivum Weebill	T.aestivum Robigus/ T.aestivum Claire	T.aestivum Claire	S1
KWS Pius	T.aestivum Weebill	T.aestivum Robigus/ T.aestivum Claire	T.aestivum Claire	S1
KWS Santiago	T.aestivum Weebill	T.aestivum Robigus/ T.aestivum Claire	T.aestivum Claire	S1
Lambriego Inia	T.aestivum Weebill	T.aestivum LongReach Lancer	No data	missing_data
Landsknecht	T.aestivum Weebill	T.aestivum Robigus/ T.aestivum Claire	T.aestivum Claire	S1
Linus	T.aestivum Weebill	T.aestivum Robigus/ T.aestivum Claire	T.aestivum Claire	S1
Ludwig	T.aestivum Weebill	T.aestivum Robigus/ T.aestivum Claire	T.aestivum Claire	S1
Magister	T.aestivum Weebill	T.aestivum Robigus/ T.aestivum Claire	T.aestivum Claire	S1
Magnus	T.aestivum Weebill	T.aestivum Robigus/ T.aestivum Claire	T.aestivum Claire	S1
Manager	T.aestivum Weebill	T.aestivum Robigus/ T.aestivum Claire	T.aestivum Claire	S1
Maris Huntsman	T.aestivum Weebill	T.aestivum Robigus/ T.aestivum Claire	T.aestivum Claire	S1
Matrix	T.aestivum Weebill	T.aestivum Robigus/ T.aestivum Claire	T.aestivum Claire	S1
Meister	T.aestivum Weebill	T.aestivum Robigus/ T.aestivum Claire	T.aestivum Claire	S1
Memory	T.aestivum Weebill	T.aestivum Robigus/ T.aestivum Claire	T.aestivum Claire	S1
Mentor	T.aestivum Weebill	T.aestivum Robigus/ T.aestivum Claire	T.aestivum Claire	S1
Mex. 17 bb	T.aestivum Triple Dirk D	T.aestivum Robigus/ T.aestivum Claire	T.aestivum Claire	S5
Mex. 3	T.aestivum Triple Dirk D	T.aestivum LongReach Lancer	T.aestivum Claire	S6
Monopol	T.aestivum Weebill	T.aestivum Robigus/ T.aestivum Claire	T.aestivum Claire	S1
Mulan	T.aestivum Weebill	T.aestivum Robigus/ T.aestivum Claire	T.aestivum Claire	S1
Muskat	T.aestivum Weebill	T.aestivum Robigus/ T.aestivum Claire	T.aestivum Robigus	S3
NaturaStar	T.aestivum Weebill	T.aestivum LongReach Lancer	T.aestivum Claire	S4
Nelson	T.aestivum Weebill	T.aestivum Robigus/ T.aestivum Claire	T.aestivum Claire	S1
Nimbus	T.aestivum Weebill	T.aestivum Robigus/ T.aestivum Claire	T.aestivum Robigus	S3
NS 22/92	T.aestivum Weebill	T.aestivum Weebill	T.aestivum Claire	S7
NS 66/92	T.aestivum Weebill	T.aestivum Robigus/ T.aestivum Claire	T.aestivum Claire	S1
Oakley	T.aestivum Weebill	T.aestivum Robigus/ T.aestivum Claire	T.aestivum Claire	S1
Obelisk	T.aestivum Weebill	T.aestivum Robigus/ T.aestivum Claire	T.aestivum Claire	S1
Orcas	T.aestivum Weebill	T.aestivum Robigus/ T.aestivum Claire	T.aestivum Claire	S1
Orestis	T.aestivum Weebill	T.aestivum Robigus/ T.aestivum Claire	T.aestivum Claire	S1
Oxal	T.aestivum Weebill	T.aestivum Robigus/ T.aestivum Claire	T.aestivum Claire	S1
Pantus	T.aestivum Weebill	T.aestivum Robigus/ T.aestivum Claire	T.aestivum Claire	S1
Paroli	T.aestivum Weebill	T.aestivum Robigus/ T.aestivum Claire	T.aestivum Claire	S1
Patras	T.aestivum Weebill	T.aestivum Robigus/ T.aestivum Claire	T.aestivum Claire	S1
Pegassos	T.aestivum Weebill	T.aestivum Robigus/ T.aestivum Claire	T.aestivum Claire	S1
Phoenix	T.aestivum Weebill	T.aestivum LongReach Lancer	T.aestivum Claire	S4
Pionier	T.aestivum Weebill	T.aestivum Robigus/ T.aestivum Claire	T.aestivum Claire	S1
Pobeda	T.aestivum Weebill	T.aestivum Robigus/ T.aestivum Claire	T.aestivum Claire	S1
Potenzial	T.aestivum Weebill	T.aestivum Robigus/ T.aestivum Claire	T.aestivum Claire	S1
Premio	T.aestivum Weebill	T.aestivum Robigus/ T.aestivum Claire	T.aestivum Claire	S1
Primus	T.aestivum Weebill	T.aestivum Robigus/ T.aestivum Claire	T.aestivum Claire	S1
Profilus	T.aestivum Weebill	T.aestivum Robigus/ T.aestivum Claire	T.aestivum Claire	S1
Rebell	T.aestivum Weebill	T.aestivum Robigus/ T.aestivum Claire	T.aestivum Claire	S1
Rektor	T.aestivum Weebill	T.aestivum Robigus/ T.aestivum Claire	T.aestivum Claire	S1
Renesansa	T.aestivum Weebill	T.aestivum Robigus/ T.aestivum Claire	T.aestivum Claire	S1
Ritmo	T.aestivum Weebill	T.aestivum Robigus/ T.aestivum Claire	T.aestivum Claire	S1
Robigus	T.aestivum Robigus/ T.aestivum Claire	T.aestivum Robigus/ T.aestivum Claire	T.aestivum Robigus	S9
Rumor	T.aestivum Weebill	T.aestivum Robigus/ T.aestivum Claire	T.aestivum Claire	S1
Saturn	T.aestivum Weebill	T.aestivum Robigus/ T.aestivum Claire	T.aestivum Claire	S1
Schamane	T.aestivum Weebill	T.aestivum Robigus/ T.aestivum Claire	T.aestivum Claire	S1
Severin	T.aestivum Weebill	T.aestivum Robigus/ T.aestivum Claire	T.aestivum Claire	S1
Skagen	T.aestivum Weebill	T.aestivum Robigus/ T.aestivum Claire	T.aestivum Claire	S1
Skalmeje	T.aestivum Weebill	T.aestivum Robigus/ T.aestivum Claire	T.aestivum Claire	S1
Skater	T.aestivum Weebill	T.aestivum Robigus/ T.aestivum Claire	T.aestivum Claire	S1
Soissons	T.aestivum Weebill	T.aestivum Robigus/ T.aestivum Claire	T.aestivum Claire	S1
Sokrates	T.aestivum Weebill	T.aestivum Robigus/ T.aestivum Claire	T.aestivum Claire	S1
Solstice	T.aestivum Weebill	T.aestivum Robigus/ T.aestivum Claire	T.aestivum Claire	S1
Sonalika	T.aestivum Weebill	No data	T.aestivum Claire	missing_data
Sorbas	T.aestivum Weebill	T.aestivum Robigus/ T.aestivum Claire	T.aestivum Claire	S1
Sperber	T.aestivum Weebill	T.aestivum Robigus/ T.aestivum Claire	T.aestivum Robigus	S3
Sponsor	T.aestivum Robigus/ T.aestivum Claire	T.aestivum Robigus/ T.aestivum Claire	T.aestivum Claire	S2
SUR99820	T.aestivum Robigus/ T.aestivum Claire	T.aestivum Robigus/ T.aestivum Claire	T.aestivum Claire	S2
SW Topper	T.aestivum Weebill	T.aestivum Robigus/ T.aestivum Claire	T.aestivum Claire	S1
SY Ferry	T.aestivum Weebill	T.aestivum Robigus/ T.aestivum Claire	T.aestivum Claire	S1
Tabasco	T.aestivum Weebill	T.aestivum Robigus/ T.aestivum Claire	T.aestivum Claire	S1
Tabor	T.aestivum Weebill	T.aestivum Robigus/ T.aestivum Claire	T.aestivum Claire	S1
Tambor	T.aestivum Weebill	T.aestivum LongReach Lancer	T.aestivum Claire	S4
Tarso	T.aestivum Weebill	T.aestivum Robigus/ T.aestivum Claire	T.aestivum Claire	S1
Terrier	T.aestivum Weebill	T.aestivum Robigus/ T.aestivum Claire	T.aestivum Claire	S1
Tiger	T.aestivum Weebill	T.aestivum Robigus/ T.aestivum Claire	T.aestivum Claire	S1
TJB 99015	T.aestivum Weebill	T.aestivum Robigus/ T.aestivum Claire	T.aestivum Claire	S1
Tobak	T.aestivum Weebill	T.aestivum Robigus/ T.aestivum Claire	T.aestivum Claire	S1
Tommi	T.aestivum Weebill	No data	T.aestivum Claire	missing_data
Topfit	T.aestivum Weebill	T.aestivum LongReach Lancer	T.aestivum Claire	S4
Toronto	T.aestivum Weebill	T.aestivum Robigus/ T.aestivum Claire	T.aestivum Claire	S1
Torrild	T.aestivum Weebill	T.aestivum Robigus/ T.aestivum Claire	T.aestivum Claire	S1
Transit	T.aestivum Weebill	T.aestivum Robigus/ T.aestivum Claire	T.aestivum Claire	S1
Triple Dirk S	T.aestivum Weebill	T.aestivum LongReach Lancer	T.aestivum Claire	S4
Tuareg	T.aestivum Weebill	T.aestivum Robigus/ T.aestivum Claire	T.aestivum Claire	S1
Türkis	T.aestivum Weebill	T.aestivum Robigus/ T.aestivum Claire	T.aestivum Claire	S1
Winnetou	T.aestivum Weebill	T.aestivum Robigus/ T.aestivum Claire	T.aestivum Claire	S1
WW 4180 (Kongo)	T.aestivum Weebill	T.aestivum Robigus/ T.aestivum Claire	T.aestivum Claire	S1
Xanthippe	T.aestivum Robigus/ T.aestivum Claire	T.aestivum Robigus/ T.aestivum Claire	T.aestivum Claire	S2
Zappa	T.aestivum Weebill	T.aestivum Robigus/ T.aestivum Claire	T.aestivum Claire	S1
Zentos	T.aestivum Weebill	T.aestivum Robigus/ T.aestivum Claire	T.aestivum Claire	S1
Zobel	T.aestivum Weebill	T.aestivum Robigus/ T.aestivum Claire	T.aestivum Claire	S1

## Sheet: S10
Supplementary Table S10 G-quadruplex (G4 motif) identified in promoter and the first intron of the three homoeologus VRN1 genes in 192 wheat cultivars using QGRS Mapper software
VRN-A1	DNA Strand	Position from start codon based on Weebill reference sequence	Length	G-quadruplex sequence
Promoter	Sense strand	-270	30	GGGSCCCGCAAAGCGGGCCGGGCCAATGGG
Intron 1	Sense strand	433	30	GGGGGGTAGGGCGCGCGATGGGTCGCCGGG
Intron 1	Sense strand	4336	34	GGGCATATGAGGGTCGGGAAGGAAGGCGCAAGGG
Intron 1	Sense strand	4458	34	GGGCATATGAGGGTCGGGAAGGAAGGCGCAAGGG
VRN-B1	DNA Strand	Position from start codon based on Claire reference sequence		G-quadruplex sequence
Promoter	Sense strand	-273	22	GGGCCCCGCGGGTCGGGCTGGG
Intron 1	Sense strand	432	22	GGGGGGTAGGGCGTGCGACGGG
Intron 1	Sense strand	5099	21	GGGCGGGAAGAAAAGGGCGGG
VRN-D1	DNA Strand	Position from start codon based on Claire reference sequence		G-quadruplex sequence
Promoter	Sense strand	-310	18	GGGCGGGCCCGGGGTGGG
Promoter	Sense strand	-264	22	GGGCCCCGCGGGGCGGGCCGGG
Intron 1	Sense strand	5125	21	GGGTGGGAAGAAAAGGGCGGG
			CArG-box	CCTCGTTTTGG
			TATA box	TTAAAAACC

[truncated: 3 more sheets: S11, S12, S13]
